# Supplementary material for: Altitudinal variation of dragon fruit metabolite profiles as revealed by UPLC-MS/MS-based widely targeted metabolomics analysis
Source: BMC Plant Biol. 2024 Apr 29;24:344. doi: 10.1186/s12870-024-05011-w (PMC11057076; doi:10.1186/s12870-024-05011-w)
Supplement: Supplementary file 2 — Supplementary Material 2 [file 12870_2024_5011_MOESM2_ESM.xlsx]

## Sheet: Table S1
Table S1. List and average relative content of all identified metabolites
Index	Ion mode	Ionization model	Q1 (Da)	Q3 (Da)	Molecular Weight (Da)	Formula	Compounds	Class	CAS	cpd_ID	Average relative content
											ZN	LD	WM	QC
kz004922	Positive	[M]+	637.143	389.099	637.152	C27H29N2O16	Phyllocactin II	Alkaloids	-	--	1930000	2570000	3.52667e+06	1.20267e+06
kz004921	Positive	[M]+	637.143	389.099	637.152	C27H29N2O16	isophyllocactin	Alkaloids	-	--	2890000	3220000	3.96667e+06	1.61333e+06
kz000236	Positive	[M]+	250.144	147	250.144	C14H20NO3+	4-Coumaroylcholine	Alkaloids	-	--	152000	138000	162667	153667
kz004551	Positive	[M]+	280.15	221.08	280.155	C15H22NO4+	Feruloylcholine	Alkaloids	85927-25-9	--	93766.7	105933	81533.3	89633.3
kz004552	Positive	[M]+	310.16	251.09	310.165	C16H24NO5+	Sinapoylcholine	Alkaloids	18696-26-9	C00933	162667	92000	138667	137667
kz004556	Positive	[M]+	472.21	251.09	472.218	C22H34NO10+	Sinapine glucoside	Alkaloids	-	--	25933.3	8176.67	17066.7	16233.3
kz003261	Negative	[M+CH3COOH-H]-	575.349	279.2	516.335	C33H44N2O3	Dendrocrepine	Alkaloids	51020-39-4	--	9.64333e+06	9.64667e+06	9010000	8350000
kz005188	Positive	[M+H]+	168.102	150.092	167.095	C9H13NO2	Synephrine	Alkaloids	1994/7/5	C04548	523667	756667	816333	809333
kz000414	Positive	[M+H]+	109.076	92	108.069	C6H8N2	2-Picolylamine	Alkaloids	3731-51-9	C17926	77566.7	75433.3	72166.7	83000
kz001598	Positive	[M+H]+	144.102	84.1	143.095	C7H13NO2	Stachydrine	Alkaloids	471-87-4	C10172	3.93333e+06	3890000	4.12667e+06	3970000
km1381	Positive	[M+H]+	584.2	325	583.2	C34H37N3O6	"N',N"",N""'-p-coumaroyl-cinnamoyl-caffeoyl spermidine"	Alkaloids	-	--	390667	391667	537667	381333
kz000463	Positive	[M+H]+	584.275	325	583.268	C34H37N3O6	N',N'',N'''-p-Coumaroyl-cinnamoyl-caffeoyl spermidine	Alkaloids	-	--	344000	358667	452667	377333
kz000446	Positive	[M+H]+	203.223	83	202.216	C10H26N4	Spermine	Alkaloids	71-44-3	C00750	11100000	1.12667e+07	1.10667e+07	1.11133e+07
kz002315	Positive	[M+H]+	249.16	147.044	248.152	C14H20N2O2	p-Coumaroylcadaverine	Alkaloids	-	--	2.19333e+06	2.08333e+06	2390000	2.23667e+06
kz003920	Positive	[M+H]+	284.128	147.043	283.121	C17H17NO3	p-Coumaroyltyramine	Alkaloids	36417-86-4	--	149000	176667	193000	175333
kz000044	Positive	[M+H]+	322.213	177.055	321.205	C17H27N3O3	Feruloylspermidine	Alkaloids	-	--	194333	162667	264333	198333
kz000456	Positive	[M+H]+	314.139	177.055	313.131	C18H19NO4	Feruloyltyramine	Alkaloids	66648-43-9	C02717	517333	407667	497000	471333
kz000459	Positive	[M+H]+	353.15	177.1	352.142	C20H20N2O4	N-Feruloyl serotonin	Alkaloids	68573-23-9	--	58600	60700	60600	60866.7
kz002319	Positive	[M+H]+	425.207	177.055	424.2	C24H28N2O5	p-Coumaroylferuloylcadaverine	Alkaloids	-	--	10106.7	8033.33	12576.7	12303.3
kz000039	Positive	[M+H]+	498.26	177.055	497.253	C27H35N3O6	N',N''-Diferuloylspermidine	Alkaloids	-	--	49433.3	94100	123700	71866.7
kz000445	Positive	[M+H]+	146.165	72.2	145.158	C7H19N3	Spermidine	Alkaloids	124-20-9	C00315	11200	11793.3	18133.3	13356.7
kz003476	Positive	[M+H]+	551.151	389.097	550.143	C24H26N2O13	Gomphrenin I(betanidin 6-O-β-glucoside)	Alkaloids	17008-59-2	C08544	400667	671000	736000	516000
kz001120	Positive	[M+H]+	551.151	303.043	550.143	C24H26N2O13	Betanin	Alkaloids	7659-95-2	--	513333	430000	518667	414000
kz001098	Positive	[M+H]+	136.062	118.9	135.054	C5H5N5	Aminopurine	Alkaloids	452-06-2	--	853667	771333	924333	919667
kz000231	Positive	[M+H]+	132.1	86.1	131.058	C5H9NO3	5-Aminolevulinate	Alkaloids	106-60-5	C00430	1680000	1.20667e+06	1.56333e+06	1490000
kz003089	Positive	[M+H]+	193.085	105.069	192.09	C10H12N2O2	Acancifoliuside	Alkaloids	-	--	169667	205000	122333	167333
kz002410	Positive	[M+H]+	166.123	121.3	165.115	C10H15NO	Hordenine	Alkaloids	539-15-1	C06199	146333	112900	92500	113367
kz001109	Positive	[M+H]+	175.123	144	174.116	C11H14N2	N-Methyltryptamine	Alkaloids	61-49-4	C06213	93833.3	110000	146000	103933
kz004035	Positive	[M+H]+	188.071	118.065	187.063	C11H9NO2	3-Indoleacrylic acid	Alkaloids	1204-06-4	--	921000	865333	1340000	994000
kz001112	Positive	[M+H]+	219.113	160	218.106	C12H14N2O2	N-Acetyl-5-hydroxytryptamine	Alkaloids	1210-83-9	C00978	106833	115667	131333	128333
kz002124	Positive	[M+H]+	247.144	146.061	246.137	C14H18N2O2	Hypaphorin	Alkaloids	-	--	2.33333e+06	2.26333e+06	2.25333e+06	2210000
kz000240	Positive	[M+H]+	382.2	220.2	381.165	C16H23N5O6	Trans-Zeatin-9-N-Glucoside	Alkaloids	-	--	871667	818667	689667	782000
kz001117	Positive	[M+H]+	343.296	240.7	342.288	C19H38N2O3	Cocamidopropyl betaine	Alkaloids	4292/10/8	--	30666.7	25666.7	40400	27233.3
kz001119	Positive	[M+H]+	474.173	327	473.166	C20H23N7O7	10-Formyl-THF	Alkaloids	2800-34-2	C00234	115600	116167	95966.7	93966.7
kz000242	Positive	[M+H]+	390.108	328.3	389.101	C21H15N3O5	Azoxystrobin acid	Alkaloids	1185255-09-7	--	408667	575000	529333	517000
kz004923	Positive	[M+H]+	683.197	389.098	682.186	C29H34N2O17	2'-O-Apiosylbetain	Alkaloids	-	--	158667	192333	190333	167000
kz000229	Positive	[M+H]+	86.1	69.2	85.0891	C5H11N	Piperidine	Alkaloids	110-89-4	C01746	2.16333e+06	1580000	1.90333e+06	1.80667e+06
kz001096	Positive	[M+H]+	104.1	60.1	103.1	C5H13NO	Choline	Alkaloids	62-49-7	C00114	1220000	1.06667e+06	1.27667e+06	1.23667e+06
kz001105	Positive	[M+H]+	147.125	87.2	146.118	C7H16NO2	Acetylcholine	Alkaloids	60-31-1	C08201	628333	590667	767000	673667
kz001101	Positive	[M+H]+	138.055	94.0651	137.048	C7H7NO2	Trigonelline	Alkaloids	535-83-1	C01004	1540000	1320000	1.44333e+06	1.37667e+06
kz002852	Positive	[M+H]+	142.122	84.08	141.115	C8H15NO	Isopelletierine	Alkaloids	4396/1/4	--	272333	269333	253000	273000
kz002853	Positive	[M+H]+	144.138	84.08	143.131	C8H17NO	Dihydroisopelletierine	Alkaloids	-	--	347333	277333	249333	350333
kz002408	Positive	[M+H]+	150.057	61.01	149.048	C8H7NO2	p-hydroxymandelonitrile	Alkaloids	-	--	2.13667e+06	2100000	2460000	2.19333e+06
kz004756	Positive	[M+H]+	120.081	103.055	119.073	C8H9N	N-Benzylmethylene isomethylamine	Alkaloids	-	--	805333	828333	1.23667e+06	942667
kz001197	Positive	[M+H]+	130.065	103.3	129.058	C9H7N	Isoquinoline	Alkaloids	119-65-3	C06323	6500	5030	5526.67	6723.33
kz001205	Positive	[M+H]+	177.102	160	176.095	C10H12N2O	Serotonin	Alkaloids	50-67-9	C00780	210667	206667	252667	200000
kz000280	Positive	[M+H]+	176.1	91.2	175.063	C10H9NO2	5-methoxyindole-3-carbaldehyde	Alkaloids	10601-19-1	--	35233.3	25700	28833.3	29866.7
kz000278	Positive	[M+H]+	176.1	130.1	175.063	C10H9NO2	Indole 3-acetic acid (IAA)	Alkaloids	87-51-4	C00954	136333	108000	107033	126000
kz001206	Positive	[M+H]+	178.086	160	177.079	C10H11NO2	5-Hydroxytryptophol	Alkaloids	154-02-9	--	19600	22433.3	30833.3	32266.7
kz001200	Positive	[M+H]+	161.107	144	160.1	C10H12N2	Tryptamine	Alkaloids	61-54-1	C00398	569000	1.20667e+06	1.89667e+06	1.27667e+06
kz000283	Positive	[M+H]+	206.1	147.5	205.074	C11H11NO3	Methoxyindoleacetic acid	Alkaloids	3471-31-6	C05660	287000	265667	370333	272000
kz001198	Positive	[M+H]+	118.065	91	117.058	C8H7N	Indole	Alkaloids	120-72-9	C00463	44733.3	37966.7	49833.3	40466.7
kz001199	Positive	[M+H]+	146.06	91	145.053	C9H7NO	Indole-3-carboxaldehyde	Alkaloids	487-89-8	C08493	135333	88966.7	110667	111333
kz003554	Negative	[M-H]-	310.094	148.04	311.101	C14H17NO7	2-(D-Glucopyranosyloxy)-4-hydroxybenzeneacetonitrile	Alkaloids	-	--	6.61667e+06	8.73667e+06	5620000	3.07667e+07
kz001203	Negative	[M-H]-	160.04	116	161.048	C9H7NO2	Indole-3-carboxylic acid	Alkaloids	771-50-6	--	170333	227667	172333	185000
kz001201	Negative	[M-H]-	160.04	115.995	161.048	C9H7NO2	Indole-5-carboxylic acid	Alkaloids	1670-81-1	--	117000	162667	112000	124333
km1475	Positive	[M]+	258.2	104.2	258.2	C8H21NO6P	sn-Glycero-3-phosphocholine	Alkaloids	28319-77-9	C00670	246000	116367	203000	173333
kz000337	Positive	[M]+	144.102	84.0813	144.102	C7H14NO2+	Proline betaine(ProBet)	Amino acids and derivatives	1195-94-4	--	366667	370333	392000	395667
kz003173	Positive	[M+H]+	104.107	58.0686	103.063	C4H9NO2	2-Aminoisobutyric acid	Amino acids and derivatives	62-57-7	C03665	6.62667e+06	5.76667e+06	6.24333e+06	6.02667e+06
kz000314	Positive	[M+H]+	104.071	86	103.063	C4H9NO2	N,N-Dimethylglycine	Amino acids and derivatives	1118-68-9	C01026	639667	596667	653000	617667
kz000322	Positive	[M+H]+	120.066	74	119.058	C4H9NO3	L-(-)-Threonine	Amino acids and derivatives	72-19-5	C00188	754000	683333	733000	751000
kz000321	Positive	[M+H]+	118.086	101	117.079	C5H11NO2	5-Aminovaleric acid	Amino acids and derivatives	660-88-8	C00431	19966.7	23000	22900	29266.7
kz000320	Positive	[M+H]+	118.086	72.1	117.079	C5H11NO2	L-Valine	Amino acids and derivatives	72-18-4	C00183	7.25333e+06	6.11667e+06	7240000	6.97667e+06
kz000327	Positive	[M+H]+	132.066	86	131.058	C5H9NO3	Trans-4-Hydroxy-L-proline	Amino acids and derivatives	51-35-4	C01157	1.75667e+07	1.31333e+07	1.66333e+07	1.59667e+07
km1075	Positive	[M+H]+	162.1	97.9	161.1	C6H11NO4	2-Aminoadipic acid (L-Homoglutamic acid)	Amino acids and derivatives	542-32-5	C00956	527000	468667	475333	509333
kz000330	Positive	[M+H]+	132.102	86.2	131.095	C6H13NO2	L-Leucine	Amino acids and derivatives	61-90-5	C00123	14900000	1.20333e+07	1.52667e+07	1.44333e+07
kz000329	Positive	[M+H]+	132.102	86	131.095	C6H13NO2	L-Isoleucine	Amino acids and derivatives	73-32-5	C00407	15700000	1.24667e+07	1.53667e+07	14500000
kz000355	Positive	[M+H]+	170.092	124	169.085	C7H11N3O2	1-Methylhistidine	Amino acids and derivatives	368-16-1	C01152	437333	450667	416667	415000
km0363	Positive	[M+H]+	170	96	169.181	C7H11N3O2	3-N-Methyl-L-histidine	Amino acids and derivatives	368-16-1	--	141667	158333	186000	175667
kz000335	Positive	[M+H]+	144.102	84.0813	143.095	C7H13NO2	1,2-N-Methylpipecolic acid	Amino acids and derivatives	7730-87-2	--	1650000	1590000	1.64667e+06	1590000
kz000334	Positive	[M+H]+	138.091	103	137.084	C8H11NO	L-Tyramine	Amino acids and derivatives	51-67-2	C00483	1.02333e+06	778333	1.03767e+06	995000
kz000369	Positive	[M+H]+	189.123	86	188.116	C8H16N2O3	N-Glycyl-L-leucine	Amino acids and derivatives	869-19-2	C02155	1.95667e+06	1.58333e+06	2.92667e+06	2000000
kz000371	Positive	[M+H]+	189.123	86.1038	188.116	C8H16N2O3	Glycylisoleucine	Amino acids and derivatives	19461-38-2	--	1.48333e+06	1.17667e+06	2.17333e+06	1620000
km0256	Positive	[M+H]+	212.2	166	211.084	C10H13NO4	(-)-3-(3,4-Dihydroxyphenyl)-2-methylalanine	Amino acids and derivatives	555-30-6	C07194	1.68667e+06	2306000	2.98667e+06	2270000
kz000387	Positive	[M+H]+	227.09	116.072	226.095	C10H14N2O4	Cyclo(Pro-Glu)	Amino acids and derivatives	-	--	169667	143667	200667	160667
kz005400	Positive	[M+H]+	247.129	86.09	246.122	C10H18N2O5	Ile-Asp	Amino acids and derivatives	-	--	1097000	963667	1.46333e+06	1.19667e+06
kz000385	Positive	[M+H]+	223.108	120.088	222.1	C11H14N2O3	Glycylphenylalanine	Amino acids and derivatives	721-66-4	--	6.07333e+06	4.58667e+06	8.23667e+06	6220000
kz000406	Positive	[M+H]+	322.107	130	321.099	C11H19N3O6S	S-(methyl)glutathione	Amino acids and derivatives	2922-56-7	C11347	369667	241667	531000	360000
kz000388	Positive	[M+H]+	229.15	70.066	228.147	C11H20N2O3	Pro-Leu	Amino acids and derivatives	-	--	1.90667e+06	2.12333e+06	2.53667e+06	1800000
kz000389	Positive	[M+H]+	231.16	72.082	230.163	C11H22N2O3	Val-Leu	Amino acids and derivatives	-	--	1.05333e+06	750333	1450000	1.06667e+06
kz000390	Positive	[M+H]+	237.123	120.088	236.116	C12H16N2O3	DL-Alanyl-DL-phenylalanine	Amino acids and derivatives	1999-45-7	--	2100000	1.80333e+06	2.56667e+06	2.04333e+06
kz003900	Positive	[M+H]+	304.15	185.093	303.143	C12H21N3O6	Nicotianamine	Amino acids and derivatives	34441-14-0	--	899667	1043000	1.14667e+06	1.02667e+06
kz000393	Positive	[M+H]+	245.18	86.097	244.179	C12H24N2O3	Leu- Leu	Amino acids and derivatives	-	--	967000	722000	1340000	890000
kz000402	Positive	[M+H]+	281.113	166	280.106	C13H16N2O5	Asp-phe	Amino acids and derivatives	13433-09-5	--	619333	500000	811000	631667
kz005401	Positive	[M+H]+	277.119	120.08	276.111	C14H16N2O4	Cyclo(Phe-Glu)	Amino acids and derivatives	-	--	640333	429333	703000	668000
kz000397	Positive	[M+H]+	263.13	70.066	262.132	C14H18N2O3	Pro-Phe	Amino acids and derivatives	-	--	78166.7	88466.7	115333	76266.7
kz000399	Positive	[M+H]+	265.15	72.0813	264.147	C14H20N2O3	Val-Phe	Amino acids and derivatives	-	--	2420000	2000000	3.40333e+06	2.32667e+06
kz000020	Positive	[M+H]+	399.2	250	398.137	C15H22N6O5S	S-Adenosylmethionine	Amino acids and derivatives	29908-03-0	C00019	1.74333e+06	1.56667e+06	1.97333e+06	1340000
kz000022	Positive	[M+H]+	458.1	116.3	457.143	C16H27NO14	Aspartic acid di-O-glucoside	Amino acids and derivatives	-	--	1.45667e+06	1590000	2380000	1880000
kz000003	Positive	[M+H]+	106	60	105.043	C3H7NO3	L-Serine	Amino acids and derivatives	56-45-1	C00065	816667	685000	833333	838000
kz000331	Positive	[M+H]+	133.061	74	132.053	C4H8N2O3	L-Asparagine	Amino acids and derivatives	70-47-3	C00152	1.19767e+06	1128000	1007000	1.15333e+06
kz000338	Positive	[M+H]+	147.076	84	146.069	C5H10N2O3	L-Glutamine	Amino acids and derivatives	56-85-9	C00064	3550000	3120000	4200000	3.67667e+06
kz000343	Positive	[M+H]+	150.058	61	149.051	C5H11NO2S	L-Methionine	Amino acids and derivatives	63-68-3	C00073	2.70333e+06	2.56333e+06	3150000	2.84667e+06
kz000353	Positive	[M+H]+	166.053	102	165.046	C5H11NO3S	Methionine sulfoxide	Amino acids and derivatives	62697-73-8	--	2210000	2.38667e+06	2490000	2430000
km0233	Positive	[M+H]+	130	84	129.043	C5H7NO3	5-oxoproline	Amino acids and derivatives	149-87-1	C01879	1810000	862333	2.85667e+06	1780000
kz000317	Positive	[M+H]+	112.087	95	111.08	C5H9N3	Histamine	Amino acids and derivatives	51-45-6	C00388	2.22667e+06	2.01333e+06	2.60667e+06	2.22667e+06
kz000318	Positive	[M+H]+	116.071	70.1	115.063	C5H9NO2	L-Proline	Amino acids and derivatives	147-85-3	C00148	14100000	1.47667e+07	17100000	1.56667e+07
kz000341	Positive	[M+H]+	148.06	84	147.053	C5H9NO4	L-Glutamic acid	Amino acids and derivatives	56-86-0	C00025	742000	790333	766667	778667
km0085	Positive	[M+H]+	130	84	129.079	C6H11NO2	L-Pipecolic acid	Amino acids and derivatives	3105-95-1	C00408	1.92333e+06	902333	3280000	1880000
kz000010	Positive	[M+H]+	178	161	177.046	C6H11NO3S	N-formylmethionine	Amino acids and derivatives	4289-98-9	C03145	8.61333e+06	8740000	1.02033e+07	8.30667e+06
kz000339	Positive	[M+H]+	147.113	84	146.106	C6H14N2O2	L-(+)-Lysine	Amino acids and derivatives	56-87-1	C00047	4.07333e+06	3670000	4.83667e+06	4.18333e+06
kz000360	Positive	[M+H]+	175.119	116	174.112	C6H14N4O2	L-(+)-Arginine	Amino acids and derivatives	74-79-3	C00062	3470000	3.11333e+06	4.33667e+06	3.66667e+06
kz000344	Positive	[M+H]+	156.077	110	155.069	C6H9N3O2	L-Histidine	Amino acids and derivatives	71-00-1	C00135	22000000	26300000	30100000	2.62667e+07
kz000374	Positive	[M+H]+	191.103	128	190.095	C7H14N2O4	2,6-Diaminooimelic acid	Amino acids and derivatives	583-93-7	C00666	472333	424667	605667	497667
kz000372	Positive	[M+H]+	189.135	144	188.127	C7H16N4O2	H-HomoArg-OH	Amino acids and derivatives	156-86-5	C01924	203667	180333	239667	201000
kz000400	Positive	[M+H]+	269.062	136	268.055	C8H16N2O4S2	L-Homocystine	Amino acids and derivatives	626-72-2	C01817	1110000	1.30333e+06	1.17667e+06	1190000
kz000354	Positive	[M+H]+	166.086	120.081	165.079	C9H11NO2	L-Phenylalanine	Amino acids and derivatives	63-91-2	C00079	5770000	6.48667e+06	10010000	7.36333e+06
kz000366	Positive	[M+H]+	182.081	136.1	181.074	C9H11NO3	L-(-)-Tyrosine	Amino acids and derivatives	60-18-4	C00082	579000	495333	570667	526333
kz000325	Negative	[M-H]-	130.051	86	131.058	C5H9NO3	N-Propionylglycine	Amino acids and derivatives	21709-90-0	--	154667	158333	161000	162000
kz000349	Negative	[M-H]-	160.062	98	161.069	C6H11NO4	N-Acetylthreonine	Amino acids and derivatives	17093-74-2	--	43566.7	46833.3	46400	46733.3
km0872	Negative	[M-H]-	187.2	125	188.08	C7H12N2O4	Nα-Acetyl-L-glutamine	Amino acids and derivatives	2490-97-3	--	162667	147000	142000	171667
kz000014	Negative	[M-H]-	215.1	173	216.122	C8H16N4O3	N-Acetyl-L-arginine	Amino acids and derivatives	155-84-0	--	1300000	1090000	1.03867e+06	1.13667e+06
kz000378	Negative	[M-H]-	203.083	116.051	204.09	C11H12N2O2	L-Tryptophan	Amino acids and derivatives	73-22-3	C00078	3770000	3.06333e+06	4.30667e+06	3790000
kz000394	Negative	[M-H]-	245.093	203.2	246.1	C13H14N2O3	Acetyltryptophan	Amino acids and derivatives	2280/1/5	C03137	3.12333e+06	2.88333e+06	4.87667e+06	3.52667e+06
kz000398	Negative	[M-H]-	263.104	145	264.111	C13H16N2O4	Phenylacetyl-L-glutamine	Amino acids and derivatives	28047-15-6	C04148	331667	305000	377667	293333
kz003899	Negative	[M-H]-	289.119	203.083	290.127	C15H18N2O4	N-Acetyl-DL-tryptophan	Amino acids and derivatives	87-32-1	--	685000	643000	1.11667e+06	872000
kz000023	Negative	[M-H]-	611.1	306.2	612.152	C20H32N6O12S2	Oxiglutatione	Amino acids and derivatives	27025-41-8	C00127	111300	140333	123000	124000
kz000004	Negative	[M-H]-	116.1	74	117.054	C3H7N3O2	Guanidineacetic acid	Amino acids and derivatives	352-97-6	C00581	11343.3	12166.7	17133.3	16133.3
kz000367	Negative	[M-H]-	184.002	97	185.009	C3H8NO6P	O-Phospho-L-serine	Amino acids and derivatives	407-41-0	C01005	13370	8400	6083.33	9316.67
kz000319	Negative	[M-H]-	116.035	74	117.043	C4H7NO3	N-Acetylglycine	Amino acids and derivatives	543-24-8	--	29800	24966.7	24700	24666.7
kz000332	Negative	[M-H]-	132.03	88	133.038	C4H7NO4	L-AsparticAcid	Amino acids and derivatives	56-84-8	C00049	2610000	3.10333e+06	5.17667e+06	3580000
kz000350	Negative	[M-H]-	161.046	99	162.053	C6H10O5	3-Hydroxy-3-methylpentane-1,5-dioic acid	Amino acids and derivatives	503-49-1	C03761	469333	568333	729000	574667
kz000361	Negative	[M-H]-	174.041	88	175.048	C6H9NO5	N-Acetylaspartate	Amino acids and derivatives	997-55-7	C01042	111167	108000	143333	123333
kz000382	Negative	[M-H]-	217.083	199	218.09	C8H14N2O5	(5-L-Glutamyl)-L-amino acid	Amino acids and derivatives	5875-41-2	C03740	124000	130667	115333	120333
kz000700	Positive	[M]+	449.108	287.055	449.108	C21H21O11+	Cyanidin-3-O-glucoside (Kuromanin)	Anthocyanins	47705-70-4	C08604	33800	22666.7	26166.7	24633.3
kz000698	Positive	[M]+	449.108	287.055	449.108	C21H21O11+	Cyanidin-3-O-galactoside	Anthocyanins	142506-26-1	C08647	43066.7	39633.3	26400	38300
kz002203	Positive	[M]+	449.108	287.063	449.108	C21H21O11	petunidin-O-pentoside	Anthocyanins	-	--	38433.3	33566.7	42533.3	40666.7
kz000703	Positive	[M]+	465.103	303.05	465.103	C21H21O12+	Delphinidin-3-O-glucoside (Mirtillin)	Anthocyanins	50986-17-9	C12138	15900	33033.3	32133.3	39400
kz000717	Positive	[M]+	535.108	287.055	535.109	C24H23O14+	Cyanidin-3-O-(6''-Malonylglucoside)	Anthocyanins	171828-62-9	C12643	47766.7	49166.7	80500	66133.3
kz000728	Positive	[M]+	611.161	303.05	611.161	C27H31O16+	Delphinidin-3-O-rutinoside	Anthocyanins	15674-58-5	C16315	15433.3	18366.7	20033.3	14800
kz003971	Positive	[M]+	919.269	449.108	919.272	C39H51O25+	Cyanidin 3-O-hexoside-hexoside-hexoside-rhamnoside	Anthocyanins	-	--	6876.67	10933.3	15133.3	11830
kz000704	Negative	[M-2H]-	465.083	285.041	467.098	C24H19O10+	Cyanidin-O-syringic acid	Anthocyanins	-	--	30333.3	26333.3	20966.7	27400
km0532	Positive	[M]+	465.1	303	465.1	C21H21O12	Delphinidin 3-O-glucoside (Mirtillin)	Anthocyanins	6906-38-3	C12138	17100	31466.7	30566.7	31266.7
km0533	Positive	[M]+	611	303	611	C27H31O16	Delphinidin 3-O-rutinoside (Tulipanin)	Anthocyanins	58285-26-0	C16315	24166.7	22666.7	20600	17500
kz002144	Positive	[M+H]+	187.039	131	186.032	C11H6O3	Angelicin	Coumarins	523-50-2	C09060	137667	122667	95400	117000
kz002145	Positive	[M+H]+	187.039	131	186.032	C11H6O3	Psoralen	Coumarins	66-97-7	C09305	111333	121333	102900	117000
kz000270	Positive	[M+H]+	339.1	145.4	338.079	C19H14O6	O-Feruloylhydroxycoumarin	Coumarins	-	--	1.56667e+06	1.90333e+06	1.37667e+06	1.73333e+06
kz001185	Positive	[M+H]+	339.086	177.2	338.079	C19H14O6	O-Feruloyl 4-hydroxylcoumarin	Coumarins	-	--	284667	346000	269000	317333
kz005137	Positive	[M+H]+	193.04	133.028	192.042	C10H8O4	Isoscopoletin (6-Hydroxy-7-Methoxycoumarin)	Coumarins	776-86-3	--	101433	21766.7	72466.7	44566.7
kz001184	Positive	[M+H]+	325.092	163	324.085	C15H16O8	Skimmin	Coumarins	93-39-0	--	127367	285333	110733	150333
kz005043	Positive	[M+H]+	369.165	177.055	368.074	C16H16O10	Scopoletin?Beta-D-Glucuronide	Coumarins	132752-65-9	--	150333	235000	174667	184000
kz003661	Positive	[M+H]+	385.116	223.063	384.106	C17H20O10	fraxidin 8-O-glucoside	Coumarins	-	--	66166.7	53933.3	53166.7	42766.7
kz001175	Negative	[M-H]-	177.019	133.2	178.027	C9H6O4	Esculetin	Coumarins	305-01-1	C09263	57366.7	76800	56933.3	67666.7
kz003262	Negative	[M-H]-	187.1	123.1	188.047	C11H8O3	Ayapin	Coumarins	494-56-4	C18078	412333	334667	356000	373000
kz001188	Negative	[M-H]-	339.072	177	340.079	C15H16O9	Esculin(6,7-DihydroxyCoumarin-6-glucoside)	Coumarins	531-75-9	C09264	29833.3	45966.7	23266.7	36166.7
kz002202	Positive	[M+H]+	463.16	301.109	462.153	C23H26O10	Farrerol 7-O-glucoside	Flavanes	885044-12-2	--	31366.7	41266.7	164667	94866.7
kz000424	Negative	[M-H]-	287.056	135	288.063	C15H12O6	Eriodictyol	Flavanes	552-58-9	C05631	8863.33	6620	6210	8483.33
kz005046	Positive	[M+H]+	451.123	289.083	450.116	C21H22O11	Dihydrokaempferol-3-O-β-D-glucoside	Flavanols	1049-08-8	--	22133.3	26266.7	27933.3	23333.3
km0573	Negative	[M-H]-	441.3	169	442.3	C22H18O10	Epicatechin gallate (ECG)	Flavanols	1257-08-5	--	21933.3	1893.33	2443.33	10066.7
kz000971	Negative	[M-H]-	289.072	245	290.079	C15H14O6	Catechin	Flavanols	154-23-4	C06562	35900	36966.7	28433.3	28833.3
kz000973	Negative	[M-H]-	305.067	125	306.074	C15H14O7	Epigallocatechin (EGC)	Flavanols	970-74-1	C12136	21866.7	42666.7	22200	34400
kz000155	Negative	[M-H]-	299.1	223.1	300.1	C17H16O5	4'-Hydroxy-5,7-dimethoxyflavanone	Flavanols	-	--	278667	301333	246333	2100000
kz000436	Negative	[M-H]-	303.051	125.024	304.058	C15H12O7	Dihydroquercetin(Taxifolin)	Flavanols	480-18-2	C01617	109667	103033	96866.7	96066.7
kz000437	Negative	[M-H]-	313.072	253	314.079	C17H14O6	3-O-Acetylpinobanksin	Flavanols	52117-69-8	C16418	78700	77733.3	98433.3	90466.7
kz000777	Positive	[M+H]+	285.076	270	284.068	C16H12O5	Acacetin	Flavones	480-44-4	C01470	3300	17566.7	24800	17100
kz001668	Positive	[M+H]+	285.076	270.1	284.068	C16H12O5	Wogonin	Flavones	632-85-9	C10197	3223.33	18366.7	24766.7	14833.3
kz000776	Positive	[M+H]+	285.076	270	284.068	C16H12O5	Genkwanin	Flavones	437-64-9	C10046	3630	19033.3	22766.7	16500
kz001666	Positive	[M+H]+	285.066	270.05	284.068	C16H12O5	Oroxylin	Flavones	480-11-5	--	4060	25800	35900	23566.7
kz001667	Positive	[M+H]+	285.076	270.065	284.068	C16H12O5	8-Methoxychrysin(Wogonin)	Flavones	632-85-9	--	4243.33	25600	33566.7	24266.7
km0239	Positive	[M+H]+	301.1	286	300.063	C16H12O6	Chrysoeriol	Flavones	491-71-4	C04293	125967	34600	18053.3	59700
kz002949	Positive	[M+H]+	301.071	286.05	300.063	C16H12O6	Hispidulin	Flavones	1447-88-7	C10058	160433	41400	21476.7	74700
kz001693	Positive	[M+H]+	447.092	271.07	446.085	C21H18O11	Baicalin	Flavones	21967-41-9	C10025	276667	76166.7	20360	139000
kz002976	Positive	[M+H]+	463.087	287.05	462.08	C21H18O12	Scutellarin(Scutellarein-7-O-glucuronide)	Flavones	27740-01-8	--	86333.3	6960	9273.33	31633.3
kz004424	Positive	[M+H]+	433.114	287.056	432.106	C21H20O10	Luteolin-rhamnoside	Flavones	-	--	19433.3	24966.7	35866.7	30933.3
kz005055	Positive	[M+H]+	433.113	271.065	432.106	C21H20O10	Galangin-7-glucoside	Flavones	-	--	48700	72900	79666.7	58033.3
kz005077	Positive	[M+H]+	433.113	271.066	432.106	C21H20O10	Apigenin-7-O-β-D-glucoside	Flavones	-	--	47866.7	39333.3	82700	77300
kz000795	Positive	[M+H]+	449.108	287.2	448.101	C21H20O11	Luteolin-7-O-glucoside(Cynaroside)	Flavones	5373/11/5	C03951	801333	874667	936333	892000
kz002335	Positive	[M+H]+	449.099	287.05	448.101	C21H20O11	Luteolin-4'-O-β-D-glucoside	Flavones	6920-38-3	--	834667	846333	1.10533e+06	1081000
kz005054	Positive	[M+H]+	417.118	255.059	416.111	C21H20O9	Chrysin-7-glucoside	Flavones	-	--	8640	10096.7	17533.3	13233.3
kz000121	Positive	[M+H]+	417.1	255.1	416.111	C21H20O9	Chrysin 5-O-glucoside (Toringin)	Flavones	1329-10-8	--	9713.33	7510	13900	12806.7
kz002981	Positive	[M+H]+	477.103	301.07	476.095	C22H20O12	Diosmetin-7-O-glucuronide	Flavones	35110-20-4	--	1344000	360767	162200	614333
kz002977	Positive	[M+H]+	463.123	301.07	462.116	C22H22O11	Diosmetin-7-O-galactoside	Flavones	-	--	212967	72400	44100	102067
km1211	Positive	[M+H]+	463.2	301.1	462.2	C22H22O11	Chrysoeriol 7-O-hexoside	Flavones	-	--	214200	72600	63133.3	118667
kz002979	Positive	[M+H]+	463.123	301.078	462.116	C22H22O11	6-C-Methylkaempferol 3-glucoside	Flavones	-	--	205067	67900	46700	114000
kz002978	Positive	[M+H]+	463.12	301.07	462.116	C22H22O11	Pratensein 7-O-glucopyranoside	Flavones	36191-03-4	--	33000	42400	165667	87366.7
kz002982	Positive	[M+H]+	479.118	317.073	478.111	C22H22O12	6-methoxykaempferol-3-O-glucoside	Flavones	63422-27-5	--	279333	107900	205333	199333
kz000126	Positive	[M+H]+	479.3	317.1	478.111	C22H22O12	Selgin 7-O-hexoside	Flavones	-	--	393000	235333	290333	323333
kz002986	Positive	[M+H]+	535.108	449.1	534.101	C24H22O14	Luteolin-7-O-(6'-O-malonyl)-β-D-glucoside	Flavones	-	--	65433.3	55900	71366.7	64300
kz000135	Positive	[M+H]+	565	317	564.112	C25H24O15	Selgin O-malonylhexoside	Flavones	-	--	54000	31000	40166.7	36800
kz000823	Positive	[M+H]+	579.171	271.07	578.164	C27H30O14	Rhoifolin	Flavones	17306-46-6	C12627	310000	407333	650000	439333
kz000828	Positive	[M+H]+	595.166	457.2	594.158	C27H30O15	Apigenin 6,8-C-diglucoside	Flavones	23666-13-9	--	416333	347000	384667	389333
kz005225	Positive	[M+H]+	595.166	449.1	594.158	C27H30O15	Luteolin 7-O-neohesperidoside(Lonicerin)	Flavones	25694-72-8	C12630	43933.3	40366.7	39766.7	47800
kz002990	Positive	[M+H]+	595.166	449.1	594.158	C27H30O15	Luteolin-7-O-rutinoside	Flavones	3563-98-2	--	2010000	2.50667e+06	3.66667e+06	2710000
kz002866	Positive	[M+H]+	593.186	285.1	592.179	C28H32O14	Linarin	Flavones	480-36-4	--	201300	91366.7	54066.7	110100
kz000831	Positive	[M+H]+	609.181	301	608.174	C28H32O15	Diosmin	Flavones	520-27-4	C10039	98066.7	80900	83333.3	84000
kz005226	Positive	[M+H]+	609.181	463.124	608.174	C28H32O15	Neodiosmin (Diosmetin-7-O-Neohesperidoside)	Flavones	38665-01-9	--	34266.7	32066.7	33800	34133.3
kz002823	Positive	[M+H]+	671.18	347.07	670.175	C29H34O18	Limocitrin 3-sophoroside	Flavones	-	--	24966.7	22200	30433.3	24400
kz002824	Positive	[M+H]+	671.182	347.07	670.175	C29H34O18	Limocitrin 3,7-diglucoside	Flavones	-	--	28600	29333.3	26833.3	28233.3
kz003688	Positive	[M+H]+	579.15	271.061	578.142	C30H26O12	Apigenin-7-O-(2''-O-p-Coumarylglucoside)	Flavones	-	--	377000	468667	724000	525000
kz005216	Positive	[M+H]+	403.139	373.096	402.131	C21H22O8	Nobiletin	Flavones	478-01-3	C10112	19066.7	20366.7	26100	51800
kz000130	Positive	[M+H]+	503	255	502.111	C24H22O12	Chrysin O-malonylhexoside	Flavones	-	--	34433.3	19933.3	41433.3	27700
kz002674	Positive	[M+H]+	505.123	257.08	504.127	C24H24O12	Dihydrochrysin-O-malonylglucoside	Flavones	-	--	65000	16200	23900	33166.7
kz005223	Positive	[M+H]+	549.123	301.075	548.117	C25H24O14	Kaempferide-malonylhexoside	Flavones	-	--	81100	52366.7	137333	76266.7
kz000842	Positive	[M+H]+	655.187	330.9	654.18	C29H34O17	Tricin di-O-hexoside	Flavones	-	--	28266.7	26600	25466.7	26933.3
kz003991	Positive	[M+H]+	743.199	287.057	742.196	C32H38O20	Luteolin-O-Hexoside-O-Hexoside-O-Pentoside	Flavones	-	--	49566.7	34433.3	30500	31900
kz000779	Negative	[M-H]-	299.056	284	300.063	C16H12O6	Diosmetin	Flavones	520-34-3	C10038	140433	38666.7	24233.3	68533.3
kz000794	Negative	[M-H]-	445.078	269.051	446.085	C21H18O11	Apigenin-7-O-β-D-glucuronide	Flavones	-	--	250000	63833.3	22300	110667
kz000797	Negative	[M-H]-	461.073	285.048	462.08	C21H18O12	Tetahydroxy-flavone-7-O-β-D-glucuronide	Flavones	-	--	68900	8966.67	4256.67	29800
kz001571	Negative	[M-H]-	463.089	301.03	464.095	C21H20O12	6-Hydroxyluteolin 5-glucoside	Flavones	-	--	144000	149333	159667	147333
kz000805	Negative	[M-H]-	475.088	284.1	476.095	C22H20O12	Chrysoeriol-O-glucuronic acid	Flavones	-	--	251667	62200	23413.3	109667
kz000830	Negative	[M-H]-	607.167	299	608.174	C28H32O15	Chrysoeriol-7-O-rutinoside	Flavones	-	--	28366.7	21066.7	25400	26866.7
kz004778	Negative	[M-H]-	623.163	315.05	624.169	C28H32O16	Tamarixetin 3-O-rutinoside	Flavones	-	--	316000	240333	287000	286000
kz004771	Negative	[M-H]-	451.124	289.072	452.132	C21H24O11	Epicatechin glucoside	Flavones	-	--	270667	495667	208667	384333
kz000806	Negative	[M-H]-	491.119	329.1	492.127	C23H24O12	Tricin 5-O-Glucoside	Flavones	32769-00-9	--	100167	160000	165667	126000
kz004774	Negative	[M-H]-	563.179	255.066	564.184	C27H32O13	(2R)-Pinocembrin-7-neohesperidoside	Flavones	-	--	7016.67	6923.33	6366.67	6413.33
kz000851	Negative	[M-H]-	739.209	269.2	740.216	C33H40O19	Apigenin O-hexosyl-O-rutinoside	Flavones	-	--	5490	7020	15066.7	8836.67
kz000946	Positive	[M+H]+	627.192	465.1	626.185	C28H34O16	8-C-Hexosyl-hesperetin O-hexoside	Flavonoid carbonoside	-	--	41166.7	45166.7	53800	42066.7
kz000924	Negative	[M-H]-	431.098	311	432.106	C21H20O10	Apigenin-8-C-Glucoside (Vitexin)	Flavonoid carbonoside	3681-93-4	C01460	4430	9180	156333	57500
km0244	Negative	[M-H]-	431.1	311	432.106	C21H20O10	Isovitexin	Flavonoid carbonoside	29702-25-8;38953-85-4	C01714	4756.67	6410	129700	50866.7
kz002948	Positive	[M+H]+	301.071	286.047	300.063	C16H12O6	Rhamnocitrin (7-Methylkaempferol)	Flavonols	569-92-6	C17059	154667	40400	20916.7	71166.7
kz003690	Positive	[M+H]+	449.106	287.053	448.101	C21H20O11	Quercetin-3-O-α-L-rhamnopyranoside	Flavonols	-	--	775000	811667	1210000	809667
kz005079	Positive	[M+H]+	449.106	287.056	448.101	C21H20O11	Kaempferol-4'-O-β-D-glucopyranoside	Flavonols	-	--	748333	820333	1170000	771333
kz005082	Positive	[M+H]+	479.117	317.067	478.111	C22H22O12	Isorhamnetin-3-O-β-D-glucopyranoside	Flavonols	-	--	80433.3	51933.3	72233.3	72600
kz003812	Positive	[M+H]+	565.118	317.076	564.112	C25H24O15	Isorhamnetin O-malonylglucoside	Flavonols	-	--	44633.3	33166.7	41766.7	27900
kz003539	Positive	[M+H]+	597.145	303.049	596.138	C26H28O16	Quercetin-3-O-β-D-xylopyranosyl-(1→2)-β-D-galactopyranoside	Flavonols	-	--	20753.3	28466.7	24400	20900
kz004671	Positive	[M+H]+	611.153	287.055	610.153	C27H30O16	Kaempferol-O-glucoside-O-glucoside	Flavonols	-	--	60766.7	84433.3	103767	77166.7
kz003693	Positive	[M+H]+	611.161	303.048	610.153	C27H30O16	Quercetin-3-O-(2-O-α-L-rhamnopyranosyl)-β-D-galactopyranoside	Flavonols	-	--	320100	303100	324667	384667
kz005085	Positive	[M+H]+	625.176	317.069	624.169	C28H32O16	Isorhamnetin-3-O-rutinoside	Flavonols	-	--	1870000	1.20667e+06	1.56333e+06	1.60333e+06
kz001380	Positive	[M+H]+	757.218	303.051	756.211	C33H40O20	Quercetin-O-rutinoside-O-rhamnoside	Flavonols	-	--	1.02067e+06	912000	650000	845333
kz004371	Positive	[M+H]+	757.216	287.055	756.211	C33H40O20	Kaempferol 3-O-[2-O-β-D-galactose-6-O-a-L-rhamnose]-β-D-glucoside	Flavonols	-	--	41633.3	6143.33	15933.3	23566.7
kz002820	Positive	[M+H]+	509.128	347.07	508.122	C23H24O13	Limocitrin 7-glucoside	Flavonols	-	--	16233.3	8900	9813.33	10560
kz004370	Positive	[M+H]+	727.208	287.054	726.201	C32H38O19	Kaempferol 3-O-[2-O-β-D-xylose-6-O-a-L-rhamnose]-β-D-glucoside	Flavonols	-	--	8216.67	6856.67	8266.67	9026.67
kz001381	Positive	[M+H]+	771.233	317.065	770.227	C34H42O20	Isorhamnetin-O-rutinoside-O-rhamnoside	Flavonols	-	--	113933	80233.3	60166.7	75433.3
kz001382	Positive	[M+H]+	787.228	479.118	786.222	C34H42O21	isorhamnetin-O-rutinoside-O-glucoside	Flavonols	-	--	53466.7	47600	47733.3	56100
kz001384	Positive	[M+H]+	933.284	479.118	932.28	C40H52O25	isorhamnetin-O-rutinoside-O-rutinoside	Flavonols	-	--	3215.67	6536.67	5226.67	3020
km0683	Positive	[M+H]+	449	287	448.101	C21H20O11	Kaempferol 3-O-galactoside (Trifolin)	Flavonols	23627-87-4	C12626	597000	565000	1113000	675000
km0684	Positive	[M+H]+	449.1	287.6	448.1	C21H20O11	Kaempferol 3-O-glucoside (Astragalin)	Flavonols	480-10-4	C12249	43433.3	45600	56900	50000
kz000892	Positive	[M+H]+	465.103	303.1	464.095	C21H20O12	6-Hydroxykaempferol-7-O-glucoside	Flavonols	-	--	591333	784667	993333	833667
kz002214	Positive	[M+H]+	465.102	303.061	464.095	C21H20O12	isohyperoside	Flavonols	35589-21-0	--	439333	905333	703333	714333
kz001586	Positive	[M+H]+	479.118	317.062	478.111	C22H22O12	Isotamarixin	Flavonols	-	--	14633.3	9706.67	10886.7	15600
km1307	Positive	[M+H]+	479.2	317.2	478.2	C22H22O12	Isorhamnetin 5-O-hexoside	Flavonols	-	--	277667	116667	156000	154000
kz002829	Positive	[M+H]+	479.118	317.06	478.111	C22H22O12	Isorhamnetin-7-O-glucoside	Flavonols	-	--	327667	129233	145333	170333
kz005088	Positive	[M+H]+	479.118	317.06	478.111	C22H22O12	Tricetin?4'-methyl?ether-3'-O-β-D-glucoside	Flavonols	-	--	274333	116200	204667	232667
kz000147	Positive	[M+H]+	479	317.1	478.111	C22H22O12	Methylquercetin O-hexoside	Flavonols	-	--	217933	62466.7	124000	141667
kz002995	Positive	[M+H]+	551.103	303.051	550.096	C24H22O15	Quercetin-7-O-(6'-O-malonyl)-β-D-glucoside	Flavonols	-	--	474000	490667	502667	482333
kz005041	Positive	[M+H]+	597.145	303.043	596.138	C26H28O16	Quercetin-3-O-β-D-apiofuranosyl-(1→2)-β-D-galactoside	Flavonols	-	--	22933.3	38600	36466.7	28100
kz004171	Positive	[M+H]+	595.166	287.054	594.158	C27H30O15	Kaempferol 3-O-β-D-neohesperidoside	Flavonols	32602-81-6	--	6320000	8090000	11000000	8.11667e+06
kz004173	Positive	[M+H]+	611.161	303.049	610.153	C27H30O16	Quercetin 3-O-β-D-neohesperidoside	Flavonols	117611-67-3	--	390667	362000	263667	348667
kz000911	Positive	[M+H]+	611.161	303.1	610.153	C27H30O16	Quercetin-7-O-rutinoside	Flavonols	147714-62-3	--	4550000	6.24333e+06	6460000	5600000
kz000910	Positive	[M+H]+	611.161	465.099	610.153	C27H30O16	Quercetin-3-O-neohesperidoside	Flavonols	117611-67-3	--	202667	276333	303667	246667
kz000915	Positive	[M+H]+	627.156	303.1	626.148	C27H30O17	6-Hydroxykaempferol-7,6-O-Diglucoside	Flavonols	-	--	116667	141333	150000	132667
kz005042	Positive	[M+H]+	627.156	303.043	626.148	C27H30O17	Quercetin-3-O-β-D-galactoside-7-O-β-D-glucoside	Flavonols	56782-99-1	--	313000	208333	279667	311000
kz000914	Positive	[M+H]+	627.156	303.1	626.148	C27H30O17	6-Hydroxykaempferol-3,6-O-Diglucoside	Flavonols	-	--	259000	205000	250667	261000
kz000913	Positive	[M+H]+	625.176	317	624.169	C28H32O16	Isorhamnetin-3-O-neohesperidoside	Flavonols	55033-90-4	--	32933.3	30666.7	26566.7	30933.3
kz002787	Positive	[M+H]+	625.18	317.06	624.169	C28H32O16	methylquercetin glu-rha	Flavonols	-	--	1.91667e+06	1.43667e+06	1.68333e+06	1.63667e+06
kz000921	Positive	[M+H]+	773.214	627.2	772.206	C33H40O21	6-Hydroxykaempferol-3-O-rutin-6-O-glucoside	Flavonols	-	--	17500	20633.3	26466.7	23166.7
kz005232	Positive	[M+H]+	373.128	343	372.121	C20H20O7	Tangeretin	Flavonols	481-53-8	C10190	15966.7	15900	17000	29266.7
km0997	Positive	[M+H]+	347.3	285	346.251	C22H34O3	Troxerutin (Trihydroxyethyl rutin)	Flavonols	7085-55-4	--	518333	602333	557333	564000
kz002780	Positive	[M+H]+	683.15	303.05	580.143	C26H28O15	Kaempferol-glu-pen	Flavonols	-	--	11360	11046.7	9750	8033.33
kz002838	Positive	[M+H]+	697.159	449.1	696.154	C30H32O19	Kaempferol-O-Hexoside-O-malonyl-O-Hexoside	Flavonols	-	--	18533.3	16783.3	18233.3	17010
kz000917	Positive	[M+H]+	713.156	465.2	712.149	C30H32O20	Quercetin-7-O-malonylhexosyl-hexoside	Flavonols	-	--	324000	258333	307333	298333
kz001969	Positive	[M+H]+	759.199	303.05	758.191	C32H38O21	Quercetin-O-Hexoside-O-Hexoside-O-Pentoside	Flavonols	-	--	44133.3	41233.3	33533.3	37133.3
kz004776	Negative	[M-H]-	593.15	285.041	594.158	C27H30O15	Kaempferol-7-O-neohesperidoside	Flavonols	-	--	1.07333e+06	1.39333e+06	1.95333e+06	1500000
km0454	Negative	[M-H]-	287.1	259	288.063	C15H12O6	Aromadedrin (Dihydrokaempferol)	Flavonols	480-20-6	C00974	11826.7	13333.3	11853.3	12133.3
km0548	Negative	[M-H]-	303.1	125	304.058	C15H12O7	Dihydroquercetin (Taxifolin)	Flavonols	480-18-2	C01617	110667	96400	108400	106833
kz001702	Negative	[M-H]-	461.074	285.041	462.08	C21H18O12	Kaempferol-3-O-β-D-glucuronide	Flavonols	-	--	55233.3	11050	6993.33	23900
kz000890	Negative	[M-H]-	463.088	300.7	464.095	C21H20O12	Quercetin-7-O-Glucoside	Flavonols	491-50-9	--	102267	89666.7	114000	117000
kz000891	Negative	[M-H]-	463.088	300.03	464.095	C21H20O12	Quercetin-3-O-β-D-glucoside(Isoquercitrin)	Flavonols	482-35-9	C05623	199333	192000	224667	232333
kz000889	Negative	[M-H]-	463.088	301	464.095	C21H20O12	Spiraeoside	Flavonols	20229-56-5	--	162333	151000	176333	185333
kz000888	Negative	[M-H]-	463.088	300	464.095	C21H20O12	Quercetin-3-O-β-D-Galactoside (Hyperin)	Flavonols	482-36-0	C10073	271000	268000	293333	285333
kz002680	Negative	[M-H]-	533.096	489.111	534.101	C24H22O14	Kaempferol-3-O-(6''-malonyl)-galactoside	Flavonols	-	--	46433.3	43700	81000	39766.7
kz002682	Negative	[M-H]-	549.091	505.109	550.096	C24H22O15	Quercetin-3-O-(6''-O-malonyl)-galactoside	Flavonols	-	--	372667	342333	365000	318333
km0687	Negative	[M-H]-	593.2	285	594.159	C27H30O15	Kaempferol 3-O-robinobioside (Biorobin)	Flavonols	17297-56-2	--	4.68333e+06	5.71333e+06	8.00667e+06	6200000
kz000905	Negative	[M-H]-	593.151	285	594.158	C27H30O15	Kaempferol-3-O-rutinoside(Nicotiflorin)	Flavonols	17650-84-9	C21833	1.18667e+06	1500000	2.11667e+06	1.50667e+06
kz000908	Negative	[M-H]-	609.146	300	610.153	C27H30O16	Quercetin-3-O-robinobioside	Flavonols	52525-35-6	--	3.94667e+06	5.45667e+06	6030000	5.25333e+06
kz000909	Negative	[M-H]-	609.146	301	610.153	C27H30O16	Quercetin-3-O-rutinoside (Rutin)	Flavonols	153-18-4	C05625	3.24667e+06	4.48667e+06	5.03333e+06	4.25667e+06
kz000920	Negative	[M-H]-	771.199	609.098	772.206	C33H40O21	Quercetin-O-rutinoside-hexose	Flavonols	-	--	117833	148667	183000	165667
km1269	Negative	[M-H]-	329.1	229.1	330.1	C17H14O7	Di-O-methylquercetin	Flavonols	-	--	465667	468667	571333	502333
kz002604	Negative	[M-H]-	489.104	285.039	490.111	C23H22O12	Kaempferol-3-O-(6''-acetyl)-glucoside	Flavonols	-	--	54466.7	61200	90266.7	48000
kz002678	Negative	[M-H]-	505.101	300.033	506.106	C23H22O13	Quercetin-3-O-(6''-O-acetyl)-galactoside	Flavonols	-	--	245667	201667	206667	211000
kz000084	Positive	[M+H]+	279.2	149.4	278.225	C18H30O2	Octadeca-11E,13E,15Z-trienoic acid	Free fatty acids	25575-00-2	--	9.75667e+06	8.50333e+06	9.19333e+06	9.01333e+06
kz004765	Positive	[M+H]+	677.374	677.373	676.367	C33H56O14	2,3-Dihydroxypropyl-9,12,15-octadecatrienoate-hexose-hexose	Free fatty acids	-	--	622000	565333	396000	547667
kz000622	Positive	[M+H]+	281.248	105.1	280.24	C18H32O2	Linoleic acid	Free fatty acids	60-33-3	C01595	4976.67	4726.67	5843.33	6196.67
kz001229	Positive	[M+H]+	287.294	97.2	286.287	C18H38O2	1,18-Octadecanediol	Free fatty acids	3155-43-9	--	27166.7	25700	32466.7	27833.3
kz001223	Negative	[M-H]-	277.217	277.217	278.225	C18H30O2	α-Linolenic Acid	Free fatty acids	463-40-1	C06427	13900000	1.27667e+07	1.43667e+07	1.43667e+07
kz001232	Negative	[M-H]-	293.212	193.1	294.219	C18H30O3	13-HOTrE(r)	Free fatty acids	74784-20-6	--	62766.7	65266.7	63533.3	63933.3
kz001230	Negative	[M-H]-	293.212	275	294.219	C18H30O3	9-HOTrE	Free fatty acids	89886-42-0	--	419667	328000	348333	365667
kz001231	Negative	[M-H]-	293.212	275.1	294.219	C18H30O3	9-KODE	Free fatty acids	54232-59-6	--	99033.3	103400	130000	117000
kz001234	Negative	[M-H]-	295.228	195.139	296.235	C18H32O3	9-Hydroxy-10,12-octadecadienoic acid	Free fatty acids	15514-85-9	--	5.49333e+06	5710000	7.17667e+06	6.28333e+06
kz001236	Negative	[M-H]-	295.228	195.139	296.235	C18H32O3	13-Hydroxy-9,11-octadecadienoic acid	Free fatty acids	5204-88-6	--	5.55333e+06	5.73667e+06	7.19333e+06	6.27333e+06
kz001238	Negative	[M-H]-	295.228	277.3	296.235	C18H32O3	9,10-EODE	Free fatty acids	65167-83-1	--	1830000	1.68667e+06	1880000	1.81333e+06
kz001237	Negative	[M-H]-	295.228	195.2	296.235	C18H32O3	12,13-EODE	Free fatty acids	6799-85-5	--	311000	203333	263667	265000
kz001244	Negative	[M-H]-	311.223	223.172	312.23	C18H32O4	9-Hydroxy-12-oxo-10-octadecenoic acid	Free fatty acids	-	--	1.99667e+06	1810000	2.59333e+06	2.15667e+06
kz001245	Negative	[M-H]-	311.223	293.213	312.23	C18H32O4	13-Oxo-9-hydroxy-10-octadecenoic acid	Free fatty acids	-	--	1.16667e+06	728333	604333	831333
kz000089	Negative	[M-H]-	311.1	171.3	312.23	C18H32O4	13-HPODE	Free fatty acids	33964-75-9	C04717	2.59333e+06	1.82333e+06	1880000	2.16333e+06
kz001226	Negative	[M-H]-	281.249	281.25	282.256	C18H34O2	11-Octadecanoic acid(Vaccenic acid)	Free fatty acids	506-17-2	--	1.40667e+07	10590000	12500000	12500000
kz001227	Negative	[M-H]-	281.249	281.248	282.256	C18H34O2	Elaidic Acid	Free fatty acids	112-79-8	--	1770000	2030000	2200000	1770000
kz001210	Negative	[M-H]-	199.17	181	200.178	C12H24O2	Lauric acid	Free fatty acids	143-07-7	C02679	44100	41800	42200	42066.7
kz001216	Negative	[M-H]-	253.217	235.19	254.225	C16H30O2	Palmitoleic Acid	Free fatty acids	373-49-9	C08362	84933.3	66233.3	102433	77066.7
kz001218	Negative	[M-H]-	255.233	255.23	256.24	C16H32O2	Palmitic acid	Free fatty acids	1957/10/3	C00249	2.56333e+07	19900000	2.18333e+07	2.38667e+07
kz000102	Negative	[M-H]-	309.207	209.1	310.214	C18H30O4	9-HpOTrE	Free fatty acids	111004-08-1	C16321	189000	156333	157333	160333
kz001252	Negative	[M-H]-	327.218	291.198	328.225	C18H32O5	9,12,13-Trihyroxy-10,15-octadecadienoic acid	Free fatty acids	-	--	659000	632333	780333	686000
kz001246	Negative	[M-H]-	313.238	295.233	314.246	C18H34O4	9,10-Dihydroxy-12-octadecenoic acid	Free fatty acids	263399-34-4	--	3850000	3770000	7.51667e+06	5.02667e+06
kz001254	Negative	[M-H]-	329.233	229.146	330.241	C18H34O5	9,10,13-Trihyroxy-11-octadecadienoic acid	Free fatty acids	-	--	159000	162000	196667	177667
kz001228	Negative	[M-H]-	283.264	283.265	284.272	C18H36O2	Stearic Acid	Free fatty acids	1957/11/4	--	327667	289333	398000	348667
kz000082	Negative	[M-H]-	269.292	209.2	270.292	C18H38O	1-Octadecanol	Free fatty acids	112-92-5	--	405333	353667	313000	370667
kz002198	Negative	[M-H]-	311.295	183.013	312.303	C20H40O2	Arachidic Acid	Free fatty acids	-	--	5676.67	4190	5330	4886.67
km1363	Positive	[M+H]+	353.1	335.1	352.1	C21H36O4	MAG (18:3) isomer2	Glycerol ester	-	--	16900	14500	12366.7	13433.3
km1360	Positive	[M+H]+	353.2	261.3	352.2	C21H36O4	MAG (18:3) isomer1	Glycerol ester	-	--	706000	662333	479333	554667
km1358	Positive	[M+H]+	355.1	263.3	354.1	C21H38O4	MAG(18:2)isomer1	Glycerol ester	26545-74-4	--	4.11333e+06	3.83333e+06	2.95667e+06	3.21667e+06
kz002325	Positive	[M+H]+	355.284	263.237	354.277	C21H38O4	MAG(18:2)isome2	Glycerol ester	2277-28-3	--	922333	879333	670333	763000
kz000630	Positive	[M+H]+	357.3	265.3	356.293	C21H40O4	MAG(18:1)isomer1	Glycerol ester	-	--	1.17667e+06	1480000	904000	1028000
kz000629	Positive	[M+H]+	357.3	265.4	356.293	C21H40O4	MAG(18:1)isomer2	Glycerol ester	-	--	1070000	1.30667e+06	760333	1.02667e+06
km1372	Positive	[M+H]+	534.4	263.3	533.4	C27H48O9	MGMG (18:2) isomer1	Glycerol ester	-	--	5.16333e+06	5.64667e+06	5.46667e+06	5.04667e+06
km1373	Positive	[M+H]+	534.1	337.7	533.1	C27H48O9	MGMG (18:2) isomer2	Glycerol ester	-	--	542000	598667	554667	496000
kz002330	Positive	[M+H]+	677.374	261.221	676.367	C33H56O14	2-γ-Linolenoyl-glycerol-diglucoside	Glycerol ester	-	--	31566.7	32366.7	38066.7	35000
km1261	Positive	[M+H]+	696.4	355.2	695.4	C33H58O14	DGMG (18:2) isomer2	Glycerol ester	-	--	58133.3	52833.3	68966.7	54566.7
km1260	Positive	[M+H]+	696.4	355.3	695.4	C33H58O14	DGMG (18:2) isomer1	Glycerol ester	-	--	5.96667e+06	5.29333e+06	4950000	4.92667e+06
kz004713	Positive	[M+H]+	331.284	313.273	330.277	C19H38O4	Monopalmitin	Glycerol ester	542-44-9	--	18900	16833.3	14200	14766.7
km1259	Positive	[M+H]+	694.1	353.7	693.1	C33H60O14	DGMG (18:1)	Glycerol ester	-	--	279333	239667	335333	270667
kz002161	Positive	[M+H]+	285.076	270	284.068	C16H12O5	Biochanin A	Isoflavones	491-80-5	C00814	4800	27466.7	36133.3	24000
kz002168	Positive	[M+H]+	301.071	286.04	300.063	C16H12O6	Pratensein	Isoflavones	2284-31-3	C10520	155533	41933.3	21833.3	72000
kz002420	Positive	[M+H]+	433.113	271.06	432.106	C21H20O10	5,7,4'-trihydroxy isoflavone-7-O-galactoside	Isoflavones	-	--	51600	60700	99700	66933.3
kz002421	Positive	[M+H]+	433.113	271.06	432.106	C21H20O10	4',5-Dihydroxyisoflavone-7-O-galactoside	Isoflavones	-	--	64066.7	48866.7	83900	81566.7
kz002424	Positive	[M+H]+	579.171	271.06	578.164	C27H30O14	5,7,4'-trihydroxy isoflavone-7-O-galactoside-rhamnose	Isoflavones	-	--	367000	498333	710000	521000
kz002196	Positive	[M+H]+	625.17	317.06	624.169	C28H32O16	2'-Hydoxy,5-methoxy Genistein-O-rhamnosyl-glucoside	Isoflavones	-	--	1.77667e+06	1.41333e+06	1660000	1.60667e+06
km0596	Negative	[M-H]-	429.1	267	430.126	C22H22O9	Formononetin 7-O-glucoside (Ononin)	Isoflavones	486-62-4	C10509	18966.7	20233.3	22566.7	27033.3
kz003647	Negative	[M-H]-	373.13	343.116	374.137	C20H22O7	8-hydroxypinoresinol	Lignans	81426-17-7	--	74833.3	72366.7	42033.3	61600
kz003148	Negative	[M-H]-	417.155	181.04	418.163	C22H26O8	Lirioresinol-A	Lignans	21453-71-4	--	66500	50900	58300	56666.7
kz004699	Negative	[M-H]-	491.191	327.123	492.2	C25H32O10	(+)-Isolariciresinol-9-O-β-D-xylopyranoside	Lignans	-	--	350667	341333	255000	345000
kz003850	Negative	[M-H]-	523.21	361.14	524.226	C26H36O11	(-)-secoisolariciresinol 4-O-β-D-giucopyranoside	Lignans	-	--	85533.3	192000	95433.3	122667
kz005378	Negative	[M-H]-	551.213	389.167	552.221	C27H36O12	5'-methoxyisolariciresinol-9'-O-β-D-glucopyranoside	Lignans	-	--	62833.3	93900	53833.3	70833.3
kz001001	Negative	[M-H]-	579.208	417.158	580.216	C28H36O13	Syringaresinol-Hex	Lignans	-	--	295333	279667	402667	296667
kz001003	Negative	[M-H]-	621.219	417.156	622.226	C30H38O14	Syringaresinol-aceGlu	Lignans	-	--	160667	92966.7	139000	123333
kz001004	Negative	[M-H]-	681.24	519.188	682.247	C32H42O16	Pinoresinol diglucoside	Lignans	63902-38-5	--	80133.3	53466.7	78233.3	73133.3
kz000988	Positive	[M+H]+	258.11	104.111	257.103	C8H20NO6P	Choline alfoscerate	Lipids	28319-77-9	C00670	710667	344000	566667	479667
kz004752	Positive	[M+H]+	274.274	256.265	273.267	C16H35NO2	Hexadecylsphingosine	Lipids	-	--	7840000	8.27667e+06	8160000	7730000
kz000219	Positive	[M+H]+	440.277	184.074	439.27	C20H42NO7P	LysoPC 12:0	LPC	20559-18-6	--	6776.67	8000	5883.33	6386.67
km1035	Positive	[M+H]+	468.1	184.4	467.1	C22H46NO7P	LysoPC 14:0	LPC	-	--	534667	527333	451000	498333
kz001055	Positive	[M+H]+	468.308	184.073	467.301	C22H46NO7P	LysoPC 14:0(2n isomer)	LPC	-	--	339000	261667	261333	289333
kz001056	Positive	[M+H]+	480.308	184.073	479.301	C23H46NO7P	LysoPC 15:1	LPC	-	--	23066.7	26866.7	19766.7	25466.7
kz002368	Positive	[M+H]+	482.324	184.073	481.317	C23H48NO7P	LysoPC 15:0(2n isomer)	LPC	-	--	41800	30700	30500	44900
kz001057	Positive	[M+H]+	482.324	184.073	481.317	C23H48NO7P	LysoPC 15:0	LPC	-	--	253667	225333	199333	214667
kz000220	Positive	[M+H]+	492.308	184.073	491.301	C24H46NO7P	LysoPC 16:2	LPC	-	--	37233.3	27433.3	31800	32966.7
kz001058	Positive	[M+H]+	492.308	184.073	491.301	C24H46NO7P	LysoPC 16:2(2n isomer)	LPC	-	--	72400	63200	77766.7	69900
kz002370	Positive	[M+H]+	494.324	184.073	493.317	C24H48NO7P	LysoPC 16:1(2n isomer)	LPC	-	--	822333	847667	881000	842667
km1037	Positive	[M+H]+	494.3	184.1	493.3	C24H48NO7P	LysoPC 16:1	LPC	-	--	778000	1005000	783667	816000
kz001060	Positive	[M+H]+	496.34	184.073	495.332	C24H50NO7P	LysoPC 16:0	LPC	17364-16-8	--	559667	513667	502667	505667
kz001059	Positive	[M+H]+	496.34	184.073	495.332	C24H50NO7P	LysoPC 16:0(2n isomer)	LPC	-	--	541000	513000	499333	498000
kz002371	Positive	[M+H]+	506.324	184.073	505.317	C25H48NO7P	LysoPC 17:2	LPC	-	--	22766.7	23400	24033.3	20466.7
kz002373	Positive	[M+H]+	510.355	184.073	509.348	C25H52NO7P	LysoPC 17:0(2n isomer)	LPC	-	--	122000	116933	114000	146333
kz001061	Positive	[M+H]+	510.355	184.073	509.348	C25H52NO7P	LysoPC 17:0	LPC	50930-23-9	--	909333	939667	1.01033e+06	860000
kz001062	Positive	[M+H]+	518.324	184.073	517.317	C26H48NO7P	LysoPC 18:3(2n isomer)	LPC	-	--	1.09767e+06	1009000	1.15667e+06	932000
kz001063	Positive	[M+H]+	518.324	184.073	517.317	C26H48NO7P	LysoPC 18:3	LPC	-	--	594667	526333	725333	628667
kz004549	Positive	[M+H]+	520.34	184.073	519.332	C26H50NO7P	LysoPC 18:2(isomer)	LPC	-	--	364667	381333	383333	363667
kz004753	Positive	[M+H]+	520.34	184.073	519.332	C26H50NO7P	LysoPC 18:2	LPC	-	--	817333	867667	863667	767333
km1041	Positive	[M+H]+	522.4	184	521.4	C26H52NO7P	LysoPC 18:1 (2n isomer)	LPC	-	--	482667	859333	513667	512000
kz004754	Positive	[M+H]+	522.355	184.073	521.348	C26H52NO7P	LysoPC 18:1	LPC	-	--	245000	426333	284667	302000
kz001065	Positive	[M+H]+	524.371	184.073	523.364	C26H54NO7P	LysoPC 18:0(2n isomer)	LPC	-	--	1.39667e+06	1.49667e+06	1.54667e+06	2070000
kz001064	Positive	[M+H]+	524.371	184.073	523.364	C26H54NO7P	LysoPC 18:0	LPC	19420-57-6	--	11900000	15200000	13500000	1.30333e+07
kz002376	Positive	[M+H]+	534.355	184.073	533.348	C27H52NO7P	LysoPC 19:2(2n isomer)	LPC	-	--	8910	8916.67	9203.33	7416.67
kz002377	Positive	[M+H]+	534.355	184.073	533.348	C27H52NO7P	LysoPC 19:2	LPC	-	--	9576.67	8283.33	15566.7	11573.3
kz002372	Positive	[M+H]+	508.34	184.073	507.332	C25H50NO7P	LysoPC 17:1	LPC	-	--	92100	116333	118667	101200
kz002380	Positive	[M+H]+	546.355	184.073	545.348	C28H52NO7P	LysoPC 20:3	LPC	-	--	15000	15596.7	15633.3	14133.3
kz002381	Positive	[M+H]+	550.387	184.073	549.379	C28H56NO7P	LysoPC 20:1	LPC	-	--	197000	225000	177333	207000
kz001066	Positive	[M+H]+	426.262	285.242	425.254	C19H40NO7P	LysoPE 14:0	LPE	-	--	114667	85333.3	113667	129667
kz002386	Positive	[M+H]+	426.262	285.242	425.254	C19H40NO7P	LysoPE 14:0(2n isomer)	LPE	-	--	468000	443333	431333	438667
kz002390	Positive	[M+H]+	440.277	299.258	439.27	C20H42NO7P	LysoPE 15:0	LPE	-	--	65033.3	43566.7	51433.3	53100
kz002392	Positive	[M+H]+	452.277	311.258	451.27	C21H42NO7P	LysoPE 16:1(2n isomer)	LPE	-	--	40466.7	33866.7	61500	39666.7
kz002393	Positive	[M+H]+	452.277	311.258	451.27	C21H42NO7P	LysoPE 16:1	LPE	-	--	60366.7	51533.3	77933.3	70066.7
kz001068	Positive	[M+H]+	454.293	313.274	453.286	C21H44NO7P	LysoPE 16:0	LPE	53862-35-4	--	191333	129333	206667	304667
kz001067	Positive	[M+H]+	454.293	313.274	453.286	C21H44NO7P	LysoPE 16:0(2n isomer)	LPE	-	--	671000	519667	735333	618000
kz002394	Positive	[M+H]+	466.293	325.274	465.286	C22H44NO7P	LysoPE 17:1(2n isomer)	LPE	-	--	15233.3	16766.7	18833.3	14266.7
kz002395	Positive	[M+H]+	466.293	325.274	465.286	C22H44NO7P	LysoPE 17:1	LPE	-	--	12133.3	11933.3	17100	15400
kz001069	Positive	[M+H]+	478.293	337.274	477.286	C23H44NO7P	LysoPE 18:2(2n isomer)	LPE	-	--	988667	927000	1.16333e+06	833000
kz001070	Positive	[M+H]+	478.293	337.274	477.286	C23H44NO7P	LysoPE 18:2	LPE	-	--	3.39667e+06	2950000	3790000	3660000
kz001071	Positive	[M+H]+	480.308	339.289	479.301	C23H46NO7P	LysoPE 18:1(2n isomer)	LPE	-	--	4.39667e+06	6.01333e+06	5.10667e+06	4370000
kz001072	Positive	[M+H]+	480.308	339.289	479.301	C23H46NO7P	LysoPE 18:1	LPE	89576-29-4	--	2610000	3.45333e+06	3210000	3320000
kz001073	Positive	[M+H]+	482.324	341.305	481.317	C23H48NO7P	LysoPE 18:0(2n isomer)	LPE	-	--	27900	36833.3	28066.7	26200
kz000227	Positive	[M+H]+	482.324	341.305	481.317	C23H48NO7P	LysoPE 18:0	LPE	69747-55-3	--	746000	638333	987000	755000
kz002406	Positive	[M+H]+	506.324	365.305	505.317	C25H48NO7P	LysoPE 20:2	LPE	-	--	8943.33	6430	9783.33	7833.33
kz002405	Positive	[M+H]+	506.324	365.305	505.317	C25H48NO7P	LysoPE 20:2(2n isomer)	LPE	-	--	12933.3	9913.33	13933.3	12530
kz002398	Positive	[M+H]+	476.277	335.258	475.27	C23H42NO7P	LysoPE 18:3(2n isomer)	LPE	-	--	391333	345333	428333	328000
kz001884	Negative	[M-H]-	483.272	255.232	484.28	C22H45O9P	LysoPG(16:0)	LPG	-	--	535667	576000	690000	699667
kz000637	Positive	[M+H]+	136.062	119	135.054	C5H5N5	Adenine	Nucleotides and derivatives	73-24-5	C00147	416333	372667	463000	435000
kz000641	Positive	[M+H]+	152.057	135	151.049	C5H5N5O	2-Hydroxy-6-aminopurine	Nucleotides and derivatives	3373-53-3	--	1.32667e+06	1.26333e+06	1.27333e+06	1.40333e+06
kz000642	Positive	[M+H]+	152.057	135	151.049	C5H5N5O	Guanine	Nucleotides and derivatives	73-40-5	C00242	602667	616667	635000	616333
kz000108	Positive	[M+H]+	204.251	136	203.117	C10H13N5	N6-Isopentenyladenine	Nucleotides and derivatives	2365-40-4	C04083	83533.3	50066.7	66166.7	74600
kz000658	Positive	[M+H]+	252.109	136	251.102	C10H13N5O3	Deoxyadenosine	Nucleotides and derivatives	958-09-8	C00559	1040000	688667	1.21333e+06	970667
kz000662	Positive	[M+H]+	268.104	136.062	267.097	C10H13N5O4	Adenosine	Nucleotides and derivatives	58-61-7	C00212	7.78667e+06	7710000	7.64333e+06	7.63333e+06
kz000666	Positive	[M+H]+	284.099	152	283.092	C10H13N5O5	Guanosine	Nucleotides and derivatives	118-00-3	C00387	4020000	3900000	4230000	3970000
kz000654	Positive	[M+H]+	243.098	127	242.09	C10H14N2O5	Thymidine	Nucleotides and derivatives	50-89-5	C00214	1.25667e+06	847333	1500000	1250000
km1151	Positive	[M+H]+	348.1	136.1	347.1	C10H14N5O7P	Adenosine 3'-monophosphate	Nucleotides and derivatives	84-21-9	C01367	360333	384333	319667	348667
kz000680	Positive	[M+H]+	364.065	152.1	363.058	C10H14N5O8P	Guanosine 5'-monophosphate	Nucleotides and derivatives	85-32-5	C00144	25800	19966.7	34666.7	24433.3
kz000668	Positive	[M+H]+	298.097	136	297.09	C11H15N5O3S	5'-Deoxy-5'-(methylthio)adenosine	Nucleotides and derivatives	2457-80-9	C00170	5.19667e+06	5110000	8690000	9780000
kz000111	Positive	[M+H]+	298.1	166.3	297.107	C11H15N5O5	N2-methylguanosine	Nucleotides and derivatives	2140-77-4	--	842667	837333	1.04667e+06	931667
kz000671	Positive	[M+H]+	312.13	180	311.123	C12H17N5O5	2-(Dimethylamino)guanosine	Nucleotides and derivatives	2140-67-2	--	2.46667e+06	2.19667e+06	2.67667e+06	2500000
kz000114	Positive	[M+H]+	384.115	252	383.108	C14H17N5O8	N6-Succinyl Adenosine	Nucleotides and derivatives	4542-23-8	--	2.42667e+06	1840000	2.46667e+06	2350000
km1152	Positive	[M+H]+	400.2	136.1	399.2	C15H21N5O8	Adenosine O-ribose	Nucleotides and derivatives	-	--	106000	104733	106333	105333
kz000631	Positive	[M+H]+	112.051	95	111.043	C4H5N3O	Cytosine	Nucleotides and derivatives	71-30-7	C00380	2.75667e+06	2.21667e+06	2740000	2.59667e+06
kz000638	Positive	[M+H]+	137.046	119	136.039	C5H4N4O	Hypoxanthine	Nucleotides and derivatives	68-94-0	C00262	126000	136667	276667	181000
kz000634	Positive	[M+H]+	126.066	109	125.059	C5H7N3O	5-Methylcytosine	Nucleotides and derivatives	554-01-8	C02376	87533.3	64200	105700	83766.7
kz000107	Positive	[M+H]+	167.1	121.1	166.031	C6H6N4S	6-Methylmercaptopurine	Nucleotides and derivatives	50-66-8	C16614	622333	696333	1060000	818000
kz000640	Positive	[M+H]+	150.077	133	149.07	C6H7N5	1-Methyladenine	Nucleotides and derivatives	5142-22-3	C02216	114867	118333	155333	121000
kz000644	Positive	[M+H]+	166.072	149.05	165.065	C6H7N5O	7-Methylguanine	Nucleotides and derivatives	578-76-7	C02242	41633.3	35533.3	49500	43900
kz005408	Positive	[M+H]+	296.067	104.108	295.057	C8H14N3O7P	5-aminoimidazole ribonucleotide	Nucleotides and derivatives	25635-88-5	--	223667	101000	189000	140667
kz000652	Positive	[M+H]+	228.098	112	227.091	C9H13N3O4	Deoxycytidine	Nucleotides and derivatives	951-77-9	C00881	1620000	1.24667e+06	2.14667e+06	1.65667e+06
kz000655	Positive	[M+H]+	244.093	112	243.086	C9H13N3O5	Cytidine	Nucleotides and derivatives	65-46-3	C00475	3.17333e+06	3080000	3920000	3380000
kz000657	Negative	[M-H]-	243.062	153	244.07	C9H12N2O6	β-Pseudouridine	Nucleotides and derivatives	1445-07-4	C02067	185000	179000	244000	209000
kz000656	Negative	[M-H]-	243.062	110	244.07	C9H12N2O6	Uridine	Nucleotides and derivatives	58-96-8	C00299	812333	948667	1.13667e+06	977000
kz000663	Negative	[M-H]-	267.074	135	268.081	C10H12N4O5	9-(β-D-Arabinofuranosyl)hypoxanthine	Nucleotides and derivatives	7013-16-3	--	468333	548000	1160000	698667
kz000667	Negative	[M-H]-	283.068	151	284.076	C10H12N4O6	Xanthosine	Nucleotides and derivatives	146-80-5	C01762	3.05333e+06	3.19667e+06	3.40667e+06	3090000
kz000674	Negative	[M-H]-	328.045	134.2	329.053	C10H12N5O6P	Cyclic AMP	Nucleotides and derivatives	60-92-4	C00575	358667	359667	354667	371000
kz000684	Negative	[M-H]-	565.048	323.1	566.055	C15H24N2O17P2	Uridine 5'-diphospho-D-glucose	Nucleotides and derivatives	133-89-1	C00029	35266.7	31700	44833.3	37866.7
kz000117	Negative	[M-H]-	742.1	620.1	743.075	C21H28N7O17P3	NADP (Nicotinamide adenine dinucleotide phosphate)	Nucleotides and derivatives	53-59-8	C00006	8863.33	9560	10093.3	9720
kz000687	Negative	[M-H]-	784.15	437	785.157	C27H33N9O15P2	Flavin adenine dinucleotide(FAD)	Nucleotides and derivatives	146-14-5	C00016	296000	334000	441000	340000
kz000632	Negative	[M-H]-	111.02	80	112.027	C4H4N2O2	Uracil	Nucleotides and derivatives	66-22-8	C00106	64166.7	62033.3	66233.3	64433.3
kz000643	Negative	[M-H]-	151.026	151	152.033	C5H4N4O2	Xanthine	Nucleotides and derivatives	69-89-6	C00385	136667	254333	360667	240667
kz000682	Negative	[M-H]-	402.995	159	404.002	C9H14N2O12P2	Uridine 5'-diphosphate	Nucleotides and derivatives	27821-45-0	C00015	253333	387000	466333	279233
kz001279	Positive	[M+H]+	120.066	74.1	119.058	C4H9NO3	L-Homoserine	Organic acids	672-15-1	C00263	720333	598667	669000	685667
kz002430	Positive	[M+H]+	123.044	77.04	122.037	C7H6O2	p-hydroxybenzaldehyde	Organic acids	-	--	162667	151667	98166.7	130667
km1543	Positive	[M+H]+	206.1	178	205.1	C10H7NO4	Xanthurenic acid	Organic acids	59-00-7	C02470	31133.3	23733.3	26833.3	23766.7
km0982	Positive	[M+H]+	556.3	371	555.284	C26H45NO7S	Taurocholic acid	Organic acids	81-24-3	C05122	75266.7	79633.3	83100	86366.7
kz005415	Positive	[M+H]+	101.022	55.0171	100.016	C4H4O3	Succinic anhydride	Organic acids	108-30-5	--	68200	43400	54333.3	66366.7
km0125	Positive	[M+H]+	102.1	56	101.048	C4H7NO2	1-Aminocyclopropane carboxylic acid	Organic acids	22059-21-8	C01234	71200	66733.3	63700	77800
kz001293	Positive	[M+H]+	146.092	87	145.085	C5H11N3O2	4-Guanidinobutyric acid	Organic acids	463-00-3	C01035	422333	376000	489000	406000
kz001311	Positive	[M+H]+	175.024	99	174.016	C6H6O6	Trans-Citridic acid	Organic acids	4023-65-8	C02341	191667	370333	246000	290667
kz001301	Positive	[M+H]+	154.05	136.04	153.043	C7H7NO3	3-Hydroxyanthranilic acid	Organic acids	548-93-6	C00632	116000	103300	149667	123333
kz000289	Negative	[M-H]-	117	59	118.027	C4H6O4	D-Erythronolactone	Organic acids	15667-21-7	--	21866.7	27166.7	20666.7	27933.3
kz001276	Negative	[M-H]-	117.019	73	118.027	C4H6O4	Succinic acid	Organic acids	110-15-6	C00042	1.05333e+07	7.45667e+06	8.06333e+06	9.65333e+06
kz001275	Negative	[M-H]-	117.019	73	118.027	C4H6O4	Methylmalonic acid	Organic acids	516-05-2	C02170	8.67667e+06	6.77333e+06	7.23333e+06	8.47333e+06
kz001289	Negative	[M-H]-	133.014	71	134.022	C4H6O5	Malic acid	Organic acids	636-61-3	--	1.28667e+06	1.59667e+06	1.49333e+06	1.45667e+06
kz001264	Negative	[M-H]-	103.04	59.1	104.047	C4H8O3	3-Hydroxybutyrate	Organic acids	300-85-6	--	3.29667e+06	3360000	3.23333e+06	3110000
kz001265	Negative	[M-H]-	103.04	57	104.047	C4H8O3	2-Hydroxybutanoic acid	Organic acids	600-15-7	C05984	165667	158000	221667	186000
kz001262	Negative	[M-H]-	103.04	57	104.047	C4H8O3	α-Hydroxyisobutyric acid	Organic acids	594-61-6	--	55366.7	45966.7	65800	51933.3
kz001263	Negative	[M-H]-	103.04	57.2	104.047	C4H8O3	(S)-2-Hydroxybutanoicacid	Organic acids	3347-90-8	--	256667	214667	239333	239667
kz001285	Negative	[M-H]-	131.035	87	132.042	C5H8O4	2-Methylsuccinic acid	Organic acids	498-21-5	--	6.71333e+06	6.28333e+06	6170000	6.49333e+06
kz002807	Negative	[M-H]-	131.035	87.0459	132.042	C5H8O4	Dimethylmalonic acid	Organic acids	595-46-0	--	641667	614333	629000	637333
kz000295	Negative	[M-H]-	145.06	101.06	146.058	C6H10O4	Methylglutaric acid	Organic acids	18069-17-5	--	17833.3	20433.3	28366.7	24533.3
kz001295	Negative	[M-H]-	145.051	101	146.058	C6H10O4	2-Methylglutaric acid	Organic acids	617-62-9	--	736000	533667	641333	604333
kz001294	Negative	[M-H]-	145.051	101	146.058	C6H10O4	Adipic Acid	Organic acids	124-04-9	C06104	784333	611333	697667	699333
kz001319	Negative	[M-H]-	193.035	72.795	194.043	C6H10O7	D-Galacturonic acid(Gal A)	Organic acids	685-73-4	C00333	1.18667e+06	871667	801333	987000
kz001286	Negative	[M-H]-	131.071	85	132.079	C6H12O3	5-Hydroxyhexanoic acid	Organic acids	185956-02-9	--	116333	131867	208667	153333
kz000294	Negative	[M-H]-	131.079	85	132.079	C6H12O3	2-Hydroxyisocaproic acid	Organic acids	13748-90-8	--	160667	114000	232667	169667
kz001287	Negative	[M-H]-	131.071	85	132.079	C6H12O3	(S)-(-)-2-Hydroxyisocaproic acid	Organic acids	13748-90-8	--	1.13667e+06	766667	1.63333e+06	1180000
kz000291	Negative	[M-H]-	122.03	78	123.032	C6H5NO2	2-Picolinic acid	Organic acids	98-98-6	C10164	603667	614333	861333	686333
kz001302	Negative	[M-H]-	153.019	109	154.027	C7H6O4	2,3-Dihydroxybenzoic Acid	Organic acids	303-38-8	C00196	231333	293000	230667	275333
kz001307	Negative	[M-H]-	165.019	77	166.027	C8H6O4	Phthalic acid	Organic acids	88-99-3	C01606	26800	26366.7	22900	20433.3
kz004909	Negative	[M-H]-	165.056	103.056	166.063	C9H10O3	2-hydroxy-3-phenylpropanoic acid	Organic acids	828-01-3	--	65366.7	60200	79200	70733.3
kz001315	Negative	[M-H]-	187.098	125	188.105	C9H16O4	Anchoic Acid	Organic acids	123-99-9	C08261	1.01967e+06	774333	819000	887667
kz000307	Negative	[M-H]-	289.1	97.1	290.123	C10H18N4O6	Argininosuccinic acid	Organic acids	2387-71-5	C03406	1.03033e+06	1.37667e+06	1.38333e+06	887000
kz000304	Negative	[M-H]-	209.119	59.0151	210.126	C12H18O3	Jasmonic acid	Organic acids	77026-92-7	C08491	853000	1.21333e+06	1.24667e+06	1100000
kz002663	Negative	[M-H]-	263.129	204.115	264.136	C15H20O4	Abscisic acid	Organic acids	21293-29-8	C06082	128000	117333	145667	128667
kz000308	Negative	[M-H]-	322.401	129.7	323.21	C18H29NO4	N-[(-)-Jasmonoyl]-(L)-Isoleucine (JA-L-Ile)	Organic acids	120330-93-0	C18699	63433.3	55933.3	62366.7	60833.3
kz001280	Negative	[M-H]-	124.007	80	125.015	C2H7NO3S	2-Aminoethanesulfonic acid	Organic acids	107-35-7	C00245	3636.67	3153.33	5823.33	4273.33
kz000311	Negative	[M-H]-	103.004	59	104.011	C3H4O4	Malonic acid	Organic acids	141-82-2	C00383	3.31333e+06	3.51333e+06	3310000	3250000
kz000290	Negative	[M-H]-	118	74	119.022	C3H5NO4	Aminomalonic acid	Organic acids	1068-84-4	C00872	354333	279333	297333	339333
kz000284	Negative	[M-H]-	89	59	90.0317	C3H6O3	3-Hydroxypropanoic acid	Organic acids	503-66-2	C01013	313000	251333	243000	280333
kz000300	Negative	[M-H]-	169	79	169.998	C3H7O6P	DL-Glyceraldehyde 3-phosphate	Organic acids	591-59-3	C00661	92166.7	114333	140000	101133
kz001270	Negative	[M-H]-	115.004	71	116.011	C4H4O4	Fumaric acid	Organic acids	110-17-8	C00122	518333	517333	585000	512333
kz001284	Negative	[M-H]-	130.999	59.2	132.006	C4H4O5	Oxaloacetic acid	Organic acids	328-42-7	C00036	24666.7	17396.7	20233.3	28566.7
kz001298	Negative	[M-H]-	149.009	87	150.016	C4H6O6	L-(+)-Tartaric acid	Organic acids	87-69-4	C00898	5410000	4930000	5.36667e+06	5.23667e+06
kz001278	Negative	[M-H]-	117.056	59	118.063	C5H10O3	3-Hydroxy-3-methyl butyric acid	Organic acids	625-08-1	--	1.21667e+06	1.00067e+06	1.13333e+06	1110000
kz001308	Negative	[M-H]-	165.041	75	166.048	C5H10O6	D-Xylonic acid	Organic acids	526-91-0	C00502	3120000	2800000	2.84333e+06	2.84667e+06
kz001281	Negative	[M-H]-	129.019	85	130.027	C5H6O4	Citraconic acid	Organic acids	498-23-7	C02226	1.57667e+06	1.44333e+06	1430000	1.44333e+06
kz000312	Negative	[M-H]-	145.014	101	146.022	C5H6O5	A-Ketoglutaric acid	Organic acids	328-50-7	C00026	367333	599000	510333	276000
kz000298	Negative	[M-H]-	161	73	162.016	C5H6O6	4-Hydroxy-2-oxoglutaric acid	Organic acids	1187-99-1	C01127	670333	630000	647000	608000
kz000296	Negative	[M-H]-	147	87.1	148.037	C5H8O5	Citramalate	Organic acids	2306-22-1	C00815	1.23667e+06	1.15667e+06	1.27667e+06	1.20667e+06
kz001291	Negative	[M-H]-	141.019	59	142.027	C6H6O4	Trans,trans-Muconic acid	Organic acids	3588-17-8	--	95400	133333	146667	200333
kz001317	Negative	[M-H]-	191.02	111.009	192.027	C6H8O7	Citric Acid	Organic acids	77-92-9	C00158	476333	525000	475667	499667
kz000302	Negative	[M-H]-	175.1	115	176.068	C7H12O5	2-Isopropylmalate	Organic acids	-	C02504	6.15333e+06	5.07333e+06	7410000	5970000
kz001318	Negative	[M-H]-	191.056	85	192.063	C7H12O6	Quinic Acid	Organic acids	77-95-2	C00296	2.11333e+06	2.24667e+06	1890000	2.15667e+06
kz001313	Negative	[M-H]-	173.082	111	174.089	C8H14O4	SubericAcid	Organic acids	505-48-6	C08278	226000	192333	217667	209000
km0227	Positive	[M+H]+	183.1	69	182.079	C6H14O6	D-Mannitol	Others	69-65-8	C00392	53866.7	41766.7	42200	46300
kz001026	Positive	[M+H]+	177.102	160.3	176.095	C10H12N2O	N-Hydroxy tryptamine	Others	-	C17203	3.49333e+07	3.36667e+07	38800000	34500000
kz003459	Positive	[M+H]+	312.106	150.054	311.101	C14H17NO7	5,6-Dihydroxyindole-5-O-β-glucoside	Others	-	--	3.16333e+06	4.44333e+06	2620000	1.39333e+07
kz000191	Positive	[M+H]+	275.1	213.2	273.267	C16H35NO2	N-Lauryldiethanolamine	Others	1541-67-9	--	228333	224667	245000	258333
kz003460	Positive	[M+H]+	353.268	261.222	352.261	C21H36O4	Portulene	Others	-	--	22766.7	27866.7	24166.7	38666.7
kz003463	Positive	[M+H]+	551.151	389.101	550.143	C24H26N2O13	Isobetanin(isobetanidin 5-O-β-glucoside)	Others	15121-53-6	--	945667	1.12333e+06	806667	881667
kz003464	Positive	[M+H]+	551.151	389.1	550.143	C24H26N2O13	Isogomphrenin I(isobetanidin 6-O-β-glucoside)	Others	-	--	1.07467e+06	1.58667e+06	1.60333e+06	1154000
kz003858	Positive	[M+H]+	127.038	69.03	126.032	C6H6O3	Pyrogallol	Others	87-66-1	--	3070000	3010000	2.71667e+06	2.99333e+06
kz000178	Positive	[M+H]+	138.091	121.1	137.084	C8H11NO	Hydroxyphenethylamine	Others	7568-93-6	--	477000	378000	511333	470667
kz001032	Positive	[M+H]+	222.097	84.0451	221.09	C8H15NO6	N-Acetyl-D-galactosamine	Others	1811-31-0	--	1.13667e+06	1210000	1.21333e+06	1.18667e+06
kz001031	Positive	[M+H]+	222.097	138	221.09	C8H15NO6	N-Acetyl-β-D-mannosamine	Others	7772-94-3	--	262667	218333	214333	247000
kz002367	Positive	[M+H]+	222.075	130.064	221.069	C11H11NO4	Methyl dioxindole-3-acetate	Others	57061-18-4	--	178000	201667	164667	168333
kz003003	Positive	[M+H]+	223.206	207.03	222.198	C15H26O	Elemol	Others	639-99-6	--	117667	115033	117267	724667
kz001037	Positive	[M+H]+	282.279	247.243	281.272	C18H35NO	Octadecenoic amide	Others	-	--	321333	202333	576667	390333
km1258	Positive	[M+H]+	302.4	60.2	301.4	C18H39NO2	D-erythro-Dihydrosphingosine	Others	3102-56-5	--	168667	172000	190333	169667
kz004731	Positive	[M+H]+	344.149	177.054	343.142	C19H21NO5	N-feruloyl-3-O-methyldopamine	Others	-	--	1.22667e+06	993333	762000	1.00333e+06
kz005389	Positive	[M+H]+	371.206	209.153	370.199	C19H30O7	Byzantionoside A	Others	-	--	39866.7	64200	40433.3	53966.7
kz001042	Positive	[M+H]+	326.305	62.065	325.298	C20H39NO2	N-Oleoylethanolamine	Others	111-58-0	C20792	3.26333e+06	3.38333e+06	3.73667e+06	3690000
kz000180	Positive	[M+H]+	142.097	124.087	141.09	C6H11N3O	Histidinol	Others	501-28-0	C00860	4.22333e+07	4.22667e+07	4.12667e+07	4.31667e+07
kz000179	Positive	[M+H]+	140	99	139.027	C6H5NO3	4-Nitrophenol	Others	100-02-7	C00870	1130000	2.08667e+06	1.22667e+06	1.65333e+06
kz003695	Positive	[M+H]+	107.049	77.03	106.042	C7H6O	Benzaldehyde	Others	100-52-7	C00261	476667	491667	707333	554667
kz000175	Positive	[M+H]+	122	105	121.053	C7H7NO	Benzamide	Others	55-21-0	C09815	731667	718000	1.19667e+06	940667
kz001013	Positive	[M+H]+	122.096	105	121.089	C8H11N	Phenethylamine	Others	64-04-0	C05332	3.71667e+06	3.68333e+06	6150000	4.63667e+06
kz001024	Positive	[M+H]+	169.097	134	168.09	C8H12N2O2	4-(Aminomethyl)-5-(hydroxymethyl)-2-methylpyridin-3-ol	Others	85-87-0	C00534	240000	226333	319333	233000
km1304	Positive	[M+H]+	162	118.1	161	C9H7NO2	Indole carboxylic acid	Others	771-50-6	C19837	43866.7	97366.7	150667	102867
kz002664	Positive	[M+H]+	491.155	329.102	490.148	C24H26O11	3,5-Dihydroxy-3',4'-diacetoxylstilbene-3-O-β-D-glucopyranoside	Others	-	--	39133.3	38333.3	19766.7	32266.7
kz004015	Negative	[M-H]-	325.093	163.04	326.1	C15H18O8	Cis-p-coumaric acid 4-O-glucoside	Others	-	--	209667	239333	119333	183667
kz000186	Negative	[M-H]-	213.1	97	214.024	C5H11O7P	2-Deoxyribose 1-phosphate	Others	17210-42-3	C00672	967000	758667	1.04433e+06	913000
kz000185	Negative	[M-H]-	213.1	97	214.024	C5H11O7P	2-Deoxyribose 5'-phosphate	Others	-	C00673	117333	98866.7	79200	99866.7
kz000201	Negative	[M-H]-	181.071	71.0137	182.079	C6H14O6	D-galacitol	Others	608-66-2	--	263333	264000	247333	254333
kz002222	Negative	[M-H]-	187.098	169.087	188.105	C9H16O4	Eucommiol	Others	55930-44-4	C17878	676667	557333	560333	592333
kz001027	Negative	[M-H]-	177.019	88.9	178.027	C9H6O4	5,7-Dihydroxychromone	Others	31721-94-5	C09001	18066.7	15833.3	14766.7	13433.3
kz001036	Negative	[M-H]-	277.123	146	278.13	C11H22N2O4S	(R)-Pantetheine	Others	496-65-1	C00831	27266.7	34766.7	38200	36500
kz000190	Negative	[M-H]-	271.09	107.6	272.09	C12H16O7	Arbutin	Others	497-76-7	C06186	31566.7	25933.3	31033.3	29666.7
kz003853	Negative	[M-H]-	327.11	165.05	328.116	C15H20O8	androsin	Others	531-28-2	--	2790000	6.82333e+06	2.26667e+06	4220000
kz001045	Negative	[M-H]-	361.114	169.05	362.121	C15H22O10	Catalpol	Others	2415-24-9	--	32800	25633.3	22900	34633.3
kz002223	Negative	[M-H]-	349.15	187.097	350.158	C15H26O9	Eucommia	Others	-	--	1.41667e+06	1.13333e+06	1.25333e+06	1.32667e+06
kz000187	Negative	[M-H]-	239	223	240.245	C16H32O	Palmitaldehyde	Others	629-80-1	C00517	877000	927667	713667	6.22667e+06
kz003856	Negative	[M-H]-	431.15	269.1	432.163	C19H28O11	Benzyl-β-D-glucopyranosyl (1-6)-β-D-glucopyranoside	Others	-	--	65600	81400	58933.3	75666.7
kz003854	Negative	[M-H]-	385.187	223.13	386.194	C19H30O8	Roseoside	Others	54835-70-0	--	5.07333e+06	4120000	5780000	4.49667e+06
kz003006	Negative	[M-H]-	427.21	153.097	428.205	C21H32O9	Lactuside B	Others	106009-42-1	--	236333	140667	255333	204667
kz002607	Negative	[M-H]-	521.202	359.15	522.21	C26H34O11	Lariciresinol glucopyranoside	Others	-	--	58333.3	48000	60333.3	56233.3
kz001019	Negative	[M-H]-	140.012	78.9591	141.019	C2H8NO4P	O-Phosphorylethanolamine	Others	1071-23-4	C00346	4373.33	4353.33	5790	4573.33
kz003852	Negative	[M-H]-	147.031	87.0092	148.074	C6H12O4	(Rs)-Mevalonic acid	Others	-	--	9.32333e+06	8490000	9.26667e+06	9.45333e+06
kz001041	Negative	[M-H]-	300.049	96.9	301.056	C8H16NO9P	N-Acetyl-D-glucosamine 1-phosphate	Others	-	C04256	13400	13020	14356.7	17366.7
kz001351	Negative	[M-H]-	405.119	243.1	406.126	C20H22O9	2,4,6,4'-Tetrahydroxy-stilbene-2-O-D-glucopyranoside	Others	-	--	139000	173333	160667	143333
kz003340	Negative	[M-H]-	405.118	243.066	406.126	C20H22O9	Piceatannol-O-glucoside	Others	-	--	144000	182333	165667	150333
kz004201	Positive	[M-H2O+H]+	207.101	119.085	224.105	C12H16O4	E-6,7-Dihydroxydihydroligustilide	Others	-	--	474333	289333	448333	474000
kz000516	Positive	[M+H]+	209.081	177.3	208.074	C11H12O4	Methyl ferulate	Phenolic acids	2309/7/1	--	74266.7	98233.3	84133.3	143667
kz001562	Positive	[M+H]+	127.039	97	126.032	C6H6O3	5-Hydroxymethylfurfural	Phenolic acids	67-47-0	C11101	569667	612000	450333	641333
kz000476	Positive	[M+H]+	139.039	92.8	138.032	C7H6O3	Protocatechuic aldehyde	Phenolic acids	139-85-5	C16700	40733.3	41900	42533.3	49200
kz000491	Positive	[M+H]+	165.055	119	164.047	C9H8O3	p-Coumaric acid	Phenolic acids	501-98-4	C00811	449667	523000	479667	477667
kz002554	Positive	[M+H]+	165.055	147.042	164.047	C9H8O3	p-Hydroxycinnamic acid	Phenolic acids	-	--	174333	166000	159000	156000
kz001446	Positive	[M+H]+	255.086	163.03	254.079	C12H14O6	1-O-caffeoylglycerol	Phenolic acids	-	--	22700	22333.3	21333.3	18466.7
kz000551	Positive	[M+H]+	347.097	153.018	346.09	C14H18O10	Methyl 6-O-galloyl-β-D-glucopyranoside	Phenolic acids	-	--	185333	238333	205000	214667
kz000591	Positive	[M+H]+	517.134	163.1	516.127	C25H24O12	Isochlorogenic acid B	Phenolic acids	14534-61-3	--	39433.3	17600	8706.67	13133.3
kz004712	Positive	[M+H]+	149.023	65.0406	148.016	C8H4O3	Phthalic anhydride	Phenolic acids	85-44-9	--	862333	790667	861667	833333
km1300	Positive	[M+H]+	195.1	145.3	194.1	C10H10O4	Hydroxy-methoxycinnamate	Phenolic acids	-	--	2.25333e+06	3.47667e+06	3150000	2.86333e+06
km1485	Negative	[M-H]-	359.1	182.1	360.1	C15H20O10	Syringic acid O-glucoside	Phenolic acids	-	--	214667	174000	184667	192333
kz000053	Negative	[M-H]-	193.058	134	194.058	C10H10O4	Isoferulic Acid	Phenolic acids	537-73-5	C10470	396000	492667	293333	383000
kz000511	Negative	[M-H]-	193.051	134.01	194.058	C10H10O4	Ferulic acid	Phenolic acids	537-98-4	C01494	394667	475333	290667	421667
kz002939	Negative	[M-H]-	193.051	135.046	194.058	C10H10O4	Methyl caffeate	Phenolic acids	3843-74-1	C10477	4883.33	4100	15000	6503.33
kz000515	Negative	[M-H]-	207.066	192	208.074	C11H12O4	Sinapinaldehyde	Phenolic acids	4206-58-0	C05610	30266.7	21100	24633.3	28633.3
kz000514	Negative	[M-H]-	207.066	133.1	208.074	C11H12O4	3,4-Dimethoxycinnamic acid	Phenolic acids	14737-89-4	--	82366.7	100167	79500	165667
kz000542	Negative	[M-H]-	331.067	169.014	332.074	C13H16O10	1-O-Galloyl-β-D-glucose	Phenolic acids	58511-73-2	--	141000	167667	156000	156667
kz002556	Negative	[M-H]-	299.077	137.025	300.085	C13H16O8	4-O-glucosyl-4-hydroxybenzoic acid	Phenolic acids	-	--	703667	670000	619333	655667
kz000056	Negative	[M-H]-	299.1	137.1	300.085	C13H16O8	Salicylic acid glucoside	Phenolic acids	10366-91-3	--	602333	563333	522333	560333
kz002546	Negative	[M-H]-	299.078	137.025	300.085	C13H16O8	Isosalicylic acid O-glycoside	Phenolic acids	-	--	3150000	3050000	2.70667e+06	3100000
kz003517	Negative	[M-H]-	299.078	137.024	300.085	C13H16O8	Glucosyloxybenzoic acid	Phenolic acids	-	--	2.85667e+06	2930000	2.65667e+06	2.95333e+06
kz000533	Negative	[M-H]-	315.072	153	316.079	C13H16O9	2,5-Dihydroxy benzoic acid O-hexside	Phenolic acids	-	--	944667	995000	755667	819333
kz000532	Negative	[M-H]-	315.072	153.017	316.079	C13H16O9	Protocatechuic acid-4-glucoside	Phenolic acids	-	--	438667	489667	461667	538333
kz000058	Negative	[M-H]-	315.1	153.1	316.079	C13H16O9	Protocatechuic acid O-glucoside	Phenolic acids	-	--	6.19333e+06	7.01333e+06	5440000	6.91667e+06
kz003519	Negative	[M-H]-	315.109	153.1	316.116	C14H20O8	Cimidahurinine	Phenolic acids	142542-89-0	--	6500000	7.49667e+06	5.73667e+06	7200000
kz003518	Negative	[M-H]-	315.109	153.056	316.116	C14H20O8	5-(2-Hydroxyethyl)-2-O-glucosylohenol	Phenolic acids	-	--	4610000	5.05333e+06	3.83667e+06	4.88333e+06
kz005354	Negative	[M-H]-	331.103	169.05	332.111	C14H20O9	Leonuriside A	Phenolic acids	-	--	149667	169333	146000	166667
kz005355	Negative	[M-H]-	331.103	153.02	332.111	C14H20O9	Koaburaside	Phenolic acids	41653-73-0	--	136667	130000	127000	135667
kz002548	Negative	[M-H]-	325.093	163.039	326.1	C15H18O8	p-Coumaric acid-O-glycoside	Phenolic acids	-	--	343667	772333	285667	446333
kz002558	Negative	[M-H]-	341.089	179.034	342.095	C15H18O9	6-O-caffeoyl-β-glucose	Phenolic acids	-	--	519333	751667	540667	621333
kz000549	Negative	[M-H]-	341.088	179.036	342.095	C15H18O9	1-O-[(E)-Caffeoyl]-β-D-glucopyranose	Phenolic acids	-	--	847667	1180000	840000	967000
kz003794	Negative	[M-H]-	343.11	181.052	344.111	C15H20O9	Syringic Aldehyde-glucoside	Phenolic acids	-	--	383333	334333	385667	364000
kz003946	Negative	[M-H]-	343.103	181.051	344.111	C15H20O9	Dihydrocaffeoylglucose	Phenolic acids	-	--	219667	229667	126333	204000
kz000544	Negative	[M-H]-	337.093	191.1	338.1	C16H18O8	3-O-p-Coumaroyl quinic acid	Phenolic acids	1899-30-5	C12208	154000	152333	187667	158667
kz002550	Negative	[M-H]-	355.103	193.052	356.111	C16H20O9	Feruloyl glucose	Phenolic acids	-	C17759	409000	844667	374333	556667
kz002559	Negative	[M-H]-	355.104	193.049	356.111	C16H20O9	6-O-feruloyl-β-glucose	Phenolic acids	137887-25-3	--	541000	1058000	544000	685667
kz000563	Negative	[M-H]-	385.1	151.1	386.121	C17H22O10	Eudesmoyl quinic acid	Phenolic acids	-	--	53466.7	47366.7	52300	81966.7
kz002552	Negative	[M-H]-	385.114	223.06	386.121	C17H22O10	Sinapic acid-glycoside	Phenolic acids	-	--	1.42333e+06	1328000	1.38667e+06	1.26667e+06
kz002551	Negative	[M-H]-	385.114	223.06	386.121	C17H22O10	Isosinapic acid-hexoside	Phenolic acids	-	--	1430000	1190000	1580000	1240000
kz005186	Negative	[M-H]-	449.108	287.057	450.116	C21H22O11	Dunalianoside C	Phenolic acids	-	--	373333	416333	481333	416333
kz005152	Negative	[M-H]-	517.156	175	518.164	C22H30O14	Sibiricose A5	Phenolic acids	107912-97-0	--	4.84333e+06	7010000	5.01667e+06	5.18667e+06
kz005153	Negative	[M-H]-	547.167	205.1	548.174	C23H32O15	Sibiricose A6	Phenolic acids	241125-75-7	--	3.62333e+06	3670000	3.14333e+06	2.92333e+06
kz000596	Negative	[M-H]-	547.167	223.1	548.174	C23H32O15	β-D-Furanofructosyl-α-D-(6-mustard acyl)glucoside	Phenolic acids	-	--	617000	548667	623333	534333
kz002938	Negative	[M-H]-	145.062	109.041	146.058	C6H10O4	2,2-Dimethylsuccinic acid	Phenolic acids	-	--	60900	73166.7	98933.3	78500
kz000466	Negative	[M-H]-	121.029	92	122.037	C7H6O2	4-Hydroxybenzaldehyde	Phenolic acids	123-08-0	C00633	216333	129000	293000	240000
kz001819	Negative	[M-H]-	137.027	108.023	138.032	C7H6O3	Salicylic acid	Phenolic acids	69-72-7	C00805	276333	285000	284333	312000
kz000475	Negative	[M-H]-	137.024	93	138.032	C7H6O3	4-Hydroxybenzoic acid	Phenolic acids	99-96-7	C00156	982667	680667	897667	804000
kz000489	Negative	[M-H]-	153.019	109	154.027	C7H6O4	Protocatechuic acid	Phenolic acids	99-50-3	C00230	267333	334333	272667	286000
kz000487	Negative	[M-H]-	153.019	108	154.027	C7H6O4	2,5-Dihydroxybenzoic acid	Phenolic acids	490-79-9	C00628	65200	83566.7	65166.7	73233.3
kz000494	Negative	[M-H]-	165.019	121	166.027	C8H6O4	Terephthalic acid	Phenolic acids	100-21-0	C06337	464000	383000	331333	381333
kz000495	Negative	[M-H]-	165.056	119	166.063	C9H10O3	3-(4-Hydroxyphenyl)-propionic acid	Phenolic acids	501-97-3	C01744	94766.7	97233.3	127667	109633
kz000478	Negative	[M-H]-	147.045	129	148.052	C9H8O2	p-Coumaraldehyde	Phenolic acids	2538-87-6	C05608	68666.7	73666.7	69700	66666.7
kz000479	Negative	[M-H]-	147.045	77.01	148.052	C9H8O2	Cinnamic acid	Phenolic acids	140-10-3	C00423	117000	103733	94600	104000
kz002553	Negative	[M-H]-	147.045	103.055	148.052	C9H8O2	trans-Cinnamic acid	Phenolic acids	-	--	58800	51933.3	49900	48400
kz000500	Negative	[M-H]-	177.056	162	178.063	C10H10O3	Riboprine	Phenolic acids	7724-76-7	C16427	59800	63933.3	44100	59166.7
kz001820	Negative	[M-H]-	237.04	121.03	238.048	C11H10O6	benzoylmalic acid	Phenolic acids	-	--	66233.3	43866.7	56600	62500
kz000520	Negative	[M-H]-	223.061	193	224.068	C11H12O5	Sinapic acid	Phenolic acids	530-59-6	C00482	3320000	2970000	2780000	3.01667e+06
kz000517	Negative	[M-H]-	209.082	179	210.089	C11H14O4	Sinapyl alcohol	Phenolic acids	537-33-7	C02325	37066.7	36333.3	31500	31466.7
kz000522	Negative	[M-H]-	237.077	147	238.084	C12H14O5	Methyl sinapate	Phenolic acids	20733-94-2	--	25900	24000	27800	81333.3
kz000529	Negative	[M-H]-	285.098	123	286.105	C13H18O7	3-Hydroxy-5-Methylphenol-1-Oxy-β-D-Glucose	Phenolic acids	-	--	37533.3	49566.7	39933.3	41600
kz001834	Negative	[M-H]-	309.06	193.05	310.069	C14H14O8	feruloylmalic acid	Phenolic acids	-	--	127667	95833.3	65800	89633.3
kz003945	Negative	[M-H]-	329.089	167.034	330.095	C14H18O9	Vanillic acid-glucoside	Phenolic acids	-	--	122667	171333	135667	136667
kz003942	Negative	[M-H]-	205.158	189.129	206.167	C14H22O	2,6-Di-t-butylphenol	Phenolic acids	128-39-2	--	488333	384333	453667	416000
kz000540	Negative	[M-H]-	329.124	167	330.131	C15H22O8	3,4,5-Trimethoxyphenyl-β-D-Glucopyranoside	Phenolic acids	-	--	284000	348333	275333	319667
kz000560	Negative	[M-H]-	371.098	249.063	372.106	C16H20O10	Trihydroxycinnamoylquinic acid	Phenolic acids	-	--	5.05333e+06	4380000	5.12333e+06	4.89667e+06
kz000550	Negative	[M-H]-	341.124	179	342.131	C16H22O8	Coniferin	Phenolic acids	531-29-3	C00761	883667	1.41667e+06	1.00433e+06	1.17333e+06
kz000561	Negative	[M-H]-	371.135	209	372.142	C17H24O9	Syringin	Phenolic acids	118-34-3	C01533	765333	809333	537667	754000
kz001642	Negative	[M-H]-	387.166	207.102	388.173	C18H28O9	5'-Glucopyranosyloxyjasmanic acid	Phenolic acids	-	--	1480000	1.05633e+06	1.56333e+06	1.21667e+06
kz000070	Negative	[M-H]-	460.1	117.9	461.153	C19H27NO12	Anthranilate O-hexosyl-O-hexoside	Phenolic acids	-	--	30433.3	21933.3	40600	32433.3
kz003099	Negative	[M-H]-	515.16	341.108	516.169	C19H32O16	Di-O-Glucose-quinic acid	Phenolic acids	-	--	378000	238333	319000	333333
kz000573	Negative	[M-H]-	471.093	307.047	472.101	C23H20O11	p-Coumaroylferuloyltartaric acid	Phenolic acids	-	--	50733.3	44866.7	43066.7	57033.3
kz001881	Negative	[M-H]-	561.13	337.06	562.132	C26H26O14	sinapoylsinapoyltartaric acid	Phenolic acids	-	--	605667	552000	533000	572000
kz005155	Negative	[M-H]-	667.188	461.1	668.195	C30H36O17	Tenuifoliside B	Phenolic acids	139726-36-6	--	60466.7	59200	58966.7	54666.7
kz000477	Negative	[M-H]-	137.061	119.05	138.068	C8H10O2	Tyrosol	Phenolic acids	501-94-0	C06044	38200	41666.7	34133.3	42666.7
kz000484	Negative	[M-H]-	151.04	136	152.047	C8H8O3	Vanillin	Phenolic acids	121-33-5	C00755	704667	483333	777667	603667
kz000507	Negative	[M-H]-	181.051	151	182.058	C9H10O4	Syringic Aldehyde	Phenolic acids	134-96-3	--	239667	221333	211000	219667
kz000512	Negative	[M-H]-	197.046	123	198.053	C9H10O5	Syringic acid	Phenolic acids	530-57-4	C10833	58400	48000	65933.3	62466.7
kz000504	Negative	[M-H]-	179.035	135.046	180.042	C9H8O4	Caffeic acid	Phenolic acids	331-39-5	C01197	2.70667e+06	3.48333e+06	2.45333e+06	2.82667e+06
km0479	Negative	[M-H]-	353.1	191	354.095	C16H18O9	Chlorogenic acid (3-O-Caffeoylquinic acid)	Phenolic acids	327-97-9	C00852	246333	138667	96100	160333
kz000228	Negative	[M-H]-	331	313.1	332.074	C13H16O10	Gallic acid 4-O-glucoside	Phenolic acids	84274-52-2	--	345000	426000	389333	369333
kz001331	Positive	[M+H]+	577.134	287	576.127	C30H24O12	Procyanidin A1	Proanthocyanidins	103883-03-0	--	16133.3	11510	16866.7	17066.7
kz001340	Positive	[M+H]+	867.213	577.132	866.206	C45H38O18	Procyanidin C2	Proanthocyanidins	37064-31-6	--	31400	21000	36800	26966.7
kz001332	Negative	[M-H]-	577.135	407.1	578.142	C30H26O12	Procyanidin B2	Proanthocyanidins	29106-49-8	C17639	77333.3	63933.3	68600	57466.7
kz001335	Negative	[M-H]-	577.135	425.1	578.142	C30H26O12	Procyanidin B1	Proanthocyanidins	20315-25-7	--	71333.3	48700	62633.3	44233.3
kz002503	Positive	[M+H]+	339.109	177.054	338.1	C16H18O8	4,8-Dihydroxy Naphthol-1-O-β-D-glucopyranoside	Quinones	-	--	828000	687333	680667	883333
kz000251	Positive	[M+H]+	222	144	221.09	C8H15NO6	N-Acetyl-D-glucosamine	Saccharides and Alcohols	7512-17-6	C00140	1640000	1.65667e+06	1.66667e+06	1630000
kz001148	Positive	[M+H]+	365.105	203.053	355.111	C12H21O11Na	Turanose	Saccharides and Alcohols	547-25-1	--	370667	429667	389333	516000
kz000245	Positive	[M+H]+	121.042	93.058	120.042	C4H8O4	D(-)-Threose	Saccharides and Alcohols	95-43-2	--	34266.7	30966.7	38933.3	39300
kz000250	Positive	[M+H]+	180	162	179.079	C6H13NO5	Glucosamine	Saccharides and Alcohols	3416-24-8	C00329	592667	428333	399667	423333
kz001139	Positive	[M+H]+	206.139	76	205.131	C9H19NO4	Pantothenol	Saccharides and Alcohols	16485-10-2	C05944	38900	25793.3	5333.33	15266.7
kz001143	Negative	[M-H]-	341.109	89.0249	342.116	C12H22O11	Isomaltulose	Saccharides and Alcohols	13718-94-0	--	2430000	2.42667e+06	2060000	2160000
kz001144	Negative	[M-H]-	341.109	113	342.116	C12H22O11	Melibiose	Saccharides and Alcohols	585-99-9	C05402	1.23667e+06	1.19333e+06	1065000	1.41333e+06
kz001147	Negative	[M-H]-	341.109	119	342.116	C12H22O11	D-(+)-Sucrose	Saccharides and Alcohols	57-50-1	C00089	4020000	3.80333e+06	3930000	3.75667e+06
kz001137	Negative	[M-H]-	193.035	73	194.043	C6H10O7	D-Glucoronic acid	Saccharides and Alcohols	6556/12/3	C00191	1.27333e+06	1.08333e+06	946667	1.16667e+06
kz001132	Negative	[M-H]-	179.056	87	180.063	C6H12O6	Inositol	Saccharides and Alcohols	87-89-8	C00137	781667	746667	635000	829000
km0523	Negative	[M-H]-	179	71	180.063	C6H12O6	D(+)-Glucose	Saccharides and Alcohols	50-99-7	C00031	1.89667e+06	1.80667e+06	1880000	1.69667e+06
kz000252	Negative	[M-H]-	259	97	260.03	C6H13O9P	D-Fructose 6-phosphate	Saccharides and Alcohols	643-13-0	C00085	1.00467e+06	993000	1.25333e+06	1.05367e+06
kz001140	Negative	[M-H]-	259.022	97	260.03	C6H13O9P	Glucose-1-phosphate	Saccharides and Alcohols	59-56-3	C00103	2.09333e+06	2050000	2.67333e+06	2.23333e+06
kz001141	Negative	[M-H]-	259.022	97	260.03	C6H13O9P	D-Glucose 6-phosphate	Saccharides and Alcohols	56-73-5	C00092	2.12333e+06	1.97667e+06	2.54333e+06	2200000
kz001136	Negative	[M-H]-	181.072	101	182.079	C6H14O6	Dulcitol	Saccharides and Alcohols	608-66-2	C01697	63800	60033.3	57500	65166.7
kz001135	Negative	[M-H]-	181.072	71	182.079	C6H14O6	D-Sorbitol	Saccharides and Alcohols	50-70-4	C00794	221000	243667	227000	248000
kz001149	Negative	[M-H]-	421.075	241.1	422.083	C12H23O14P	Trehalose 6-phosphate	Saccharides and Alcohols	4484-88-2	C00689	78800	72933.3	86333.3	84566.7
kz004132	Negative	[M-H]-	487.167	341.108	488.174	C18H32O15	Solatriose	Saccharides and Alcohols	528-40-5	--	181000	139167	220333	193333
kz001152	Negative	[M-H]-	665.215	485.3	666.222	C24H42O21	1,1-Kestotetraose	Saccharides and Alcohols	13133-07-8	--	12113.3	14166.7	21366.7	16000
kz000246	Negative	[M-H]-	121	59	122.058	C4H10O4	Threitol	Saccharides and Alcohols	7541-59-5	--	791667	879667	873333	791667
kz001371	Negative	[M-H]-	135.03	75.01	136.037	C4H8O5	Threonate	Saccharides and Alcohols	70753-61-6	--	2680000	2.64333e+06	2.38667e+06	2660000
kz001123	Negative	[M-H]-	149.046	59.0131	150.053	C5H10O5	D-(-)-Arabinose	Saccharides and Alcohols	10323-20-3	--	964667	1.04667e+06	1.03333e+06	1032000
kz000257	Negative	[M-H]-	229.012	96.97	230.019	C5H11O8P	Ribulose-5-phosphate	Saccharides and Alcohols	4300-28-1	C00117	87766.7	101567	95866.7	80433.3
kz001124	Negative	[M-H]-	151.061	59	152.068	C5H12O5	Xylitol	Saccharides and Alcohols	87-99-0	C00379	49233.3	59233.3	73066.7	52766.7
kz000249	Negative	[M-H]-	177.14	99	178.048	C6H10O6	D-(+)-Glucono-1,5-lactone	Saccharides and Alcohols	90-80-2	C00198	161333	172333	148000	156633
kz001142	Negative	[M-H]-	288.997	97	290.004	C6H11PO11	Glucarate O-Phosphoric acid	Saccharides and Alcohols	-	--	1.62667e+06	2150000	2010000	1380000
kz000247	Negative	[M-H]-	163	59	164.068	C6H12O5	L-Fucose	Saccharides and Alcohols	2438-80-4	C01019	54866.7	39200	22733.3	94300
kz001138	Negative	[M-H]-	195.051	74.9	196.058	C6H12O7	Gluconic acid	Saccharides and Alcohols	526-95-4	C00257	8.14333e+06	6350000	5.23333e+06	6.60333e+06
kz000254	Negative	[M-H]-	339	97	339.996	C6H14O12P2	D-Fructose-1,6-biphosphate	Saccharides and Alcohols	-	--	69666.7	71566.7	98733.3	72266.7
kz000253	Negative	[M-H]-	289	97	290.04	C7H15O10P	D-Sedoheptuiose 7-phosphate	Saccharides and Alcohols	2646-35-7	--	1.18333e+06	1540000	1530000	1.07433e+06
kz003370	Positive	[M+H]+	375.129	177.05	374.121	C16H22O10	Swertiamarin	Terpenoids	-	--	59733.3	70100	80166.7	46066.7
kz003726	Positive	[M+H]+	361.149	199.095	360.142	C16H24O9	Ixoroside	Terpenoids	58514-30-0	--	92366.7	75266.7	75100	85666.7
kz003751	Positive	[M+H]+	595.202	207.065	594.195	C28H34O14	6'-O-Sinapoylgeniposide	Terpenoids	1012306-66-9	--	1314000	979333	1.14333e+06	1.06433e+06
kz003735	Positive	[M+H]+	757.255	207.065	756.248	C34H44O19	6''-O-trans-Sinapoylgenipin gentiobioside	Terpenoids	1421493-47-1	--	79200	52266.7	79000	65666.7
kz003372	Positive	[M+NH4]+	536.19	195.06	518.164	C22H30O14	3'-O-D-glucosylgentiopicroside	Terpenoids	-	--	694667	816000	582333	511667
kz005014	Negative	[M-H]-	497.166	167.035	498.174	C23H30O12	6-O-Vanilloylajugol	Terpenoids	124168-04-3	--	40733.3	52633.3	59633.3	49066.7
kz001155	Positive	[M+H]+	124.039	78	123.032	C6H5NO2	Nicotinic acid	Vitamins	59-67-6	C00253	675333	669000	815333	811333
kz001159	Positive	[M+H]+	245.095	227	244.088	C10H16N2O3S	Biotin	Vitamins	58-85-5	C00120	216333	194333	199667	204667
kz000258	Positive	[M+H]+	256.2	124.1	256.082	C11H14NO6+	Nicotinate D-ribonucleoside	Vitamins	17720-18-2	C05841	5.35333e+06	5.61667e+06	6110000	5.42333e+06
kz000259	Positive	[M+H]+	265.1	122.1	265.112	C12H17N4OS+	Thiamine	Vitamins	-	C00378	1510000	1.59667e+06	1.88333e+06	1630000
kz000263	Positive	[M+H]+	332.134	152.072	331.127	C14H21NO8	Pyridoxine-5'-O-glucoside	Vitamins	-	C03996	675000	635667	533667	561333
kz001163	Positive	[M+H]+	377.146	243	376.138	C17H20N4O6	Riboflavin	Vitamins	83-88-5	C00255	3.41667e+06	3400000	4.20667e+06	3.85333e+06
kz001166	Positive	[M+H]+	508.181	152.4	507.174	C24H29NO11	Pyridoxine O-feruloyl hexoside	Vitamins	-	--	27266.7	25433.3	19800	26433.3
kz001156	Positive	[M+H]+	170.081	134.1	169.074	C8H11NO3	Pyridoxine	Vitamins	65-23-6	C00314	578667	571000	594000	573333
kz001157	Positive	[M+H]+	184.06	148	183.053	C8H9NO4	4-Pyridoxic acid	Vitamins	82-82-6	C00847	55866.7	41500	50900	49533.3
kz001158	Positive	[M+H]+	220.118	202.1	219.111	C9H17NO5	D-Pantothenic Acid	Vitamins	79-83-4	C00864	7010000	6.57333e+06	7050000	6.78333e+06
km0880	Positive	[M+H]+	157	111	156.017	C5H4N2O4	Orotic acid	Vitamins	65-86-1	C00295	865000	994667	1.09567e+06	1.01233e+06
km1049	Positive	[M+H]+	123.1	79.9	122.1	C6H6N2O	Niacinamide	Vitamins	98-92-0	C00153	53100	54833.3	45266.7	52600
km0715	Negative	[M-H]-	175	87	176.12	C6H8NaO6	L-ascorbate	Vitamins	50-81-7	C00072	775000	817667	767333	758000

## Sheet: Table S2
Table S2. K-means analysis results of all DAMs.
Index	Compounds	Class	Sub Class
km0239	Chrysoeriol	Flavones	1
kz002949	Hispidulin	Flavones	1
kz001693	Baicalin	Flavones	1
kz002981	Diosmetin-7-O-glucuronide	Flavones	1
kz002977	Diosmetin-7-O-galactoside	Flavones	1
kz002979	6-C-Methylkaempferol 3-glucoside	Flavones	1
kz002866	Linarin	Flavones	1
kz002948	Rhamnocitrin (7-Methylkaempferol)	Flavonols	1
kz002168	Pratensein	Isoflavones	1
kz000591	Isochlorogenic acid B	Phenolic acids	1
kz001139	Pantothenol	Saccharides and Alcohols	1
kz000779	Diosmetin	Flavones	1
kz000794	Apigenin-7-O-β-D-glucuronide	Flavones	1
kz000797	Tetahydroxy-flavone-7-O-β-D-glucuronide	Flavones	1
kz000805	Chrysoeriol-O-glucuronic acid	Flavones	1
kz001702	Kaempferol-3-O-β-D-glucuronide	Flavonols	1
kz000247	L-Fucose	Saccharides and Alcohols	1
kz001184	Skimmin	Coumarins	2
kz002214	isohyperoside	Flavonols	2
kz004771	Epicatechin glucoside	Flavones	2
kz003850	(-)-secoisolariciresinol 4-O-β-D-giucopyranoside	Lignans	2
kz004015	Cis-p-coumaric acid 4-O-glucoside	Others	2
kz003853	androsin	Others	2
kz002548	p-Coumaric acid-O-glycoside	Phenolic acids	2
kz002550	Feruloyl glucose	Phenolic acids	2
kz004556	Sinapine glucoside	Alkaloids	3
kz005137	Isoscopoletin (6-Hydroxy-7-Methoxycoumarin)	Coumarins	3
kz002982	6-methoxykaempferol-3-O-glucoside	Flavones	3
kz000147	Methylquercetin O-hexoside	Flavonols	3
kz000988	Choline alfoscerate	Lipids	3
kz005408	5-aminoimidazole ribonucleotide	Nucleotides and derivatives	3
km1475	sn-Glycero-3-phosphocholine	Alkaloids	3
kz002976	Scutellarin(Scutellarein-7-O-glucuronide)	Flavones	4
kz004371	Kaempferol 3-O-[2-O-β-D-galactose-6-O-a-L-rhamnose]-β-D-glucoside	Flavonols	4
km1307	Isorhamnetin 5-O-hexoside	Flavonols	4
kz002829	Isorhamnetin-7-O-glucoside	Flavonols	4
km0573	Epicatechin gallate (ECG)	Flavanols	4
kz000703	Delphinidin-3-O-glucoside (Mirtillin)	Anthocyanins	5
kz003971	Cyanidin 3-O-hexoside-hexoside-hexoside-rhamnoside	Anthocyanins	5
kz000039	N',N''-Diferuloylspermidine	Alkaloids	5
kz001200	Tryptamine	Alkaloids	5
kz000777	Acacetin	Flavones	5
kz001668	Wogonin	Flavones	5
kz000776	Genkwanin	Flavones	5
kz001666	Oroxylin	Flavones	5
kz001667	8-Methoxychrysin(Wogonin)	Flavones	5
kz000823	Rhoifolin	Flavones	5
kz002161	Biochanin A	Isoflavones	5
km1304	Indole carboxylic acid	Others	5
kz000643	Xanthine	Nucleotides and derivatives	5
kz000406	S-(methyl)glutathione	Amino acids and derivatives	6
km0233	5-oxoproline	Amino acids and derivatives	6
km0085	L-Pipecolic acid	Amino acids and derivatives	6
kz002202	Farrerol 7-O-glucoside	Flavanes	6
kz005077	Apigenin-7-O-β-D-glucoside	Flavones	6
kz005054	Chrysin-7-glucoside	Flavones	6
kz002978	Pratensein 7-O-glucopyranoside	Flavones	6
kz000130	Chrysin O-malonylhexoside	Flavones	6
kz005223	Kaempferide-malonylhexoside	Flavones	6
kz000638	Hypoxanthine	Nucleotides and derivatives	6
kz001037	Octadecenoic amide	Others	6
kz000924	Apigenin-8-C-Glucoside (Vitexin)	Flavonoid carbonoside	6
km0244	Isovitexin	Flavonoid carbonoside	6
kz000851	Apigenin O-hexosyl-O-rutinoside	Flavones	6
kz000663	9-(β-D-Arabinofuranosyl)hypoxanthine	Nucleotides and derivatives	6
kz000294	2-Hydroxyisocaproic acid	Organic acids	6
kz001287	(S)-(-)-2-Hydroxyisocaproic acid	Organic acids	6
kz002939	Methyl caffeate	Phenolic acids	6
kz000466	4-Hydroxybenzaldehyde	Phenolic acids	6

## Sheet: Table S3
Table S3. Soil chemical properties at each of the locations
Locations	PH value	Total nitrogen (g/kg)	Alkaline hydrolyzed nitrogen (mg/kg)	Total phosphorus (g/kg)	Available phosphorus (mg/kg)	Total potassium (g/kg)	Available potassium (mg/kg)	Organic matter (g/kg)
Luodian	5.97±0.17a	1.64±0.57a	102.63±35.73a	0.41±0.18a	7.83±7.72a	15.22±7.31a	113.06±49.95b	32.55±14.72a
Wangmo	5.66±0.28a	1.45±0.50a	98.38±36.66a	0.48±0.19a	10.65±9.48a	13.65±3.19a	173.95±95.98a	25.95±10.77a
Zhenning	6.33±0.26a	1.27±0.72a	89.59±42.56a	0.42±0.35a	9.67±14.09a	13.96±2.61a	134.40±62.16ab	20.63±11.19a

## Sheet: Table S4
Table S4. Liquid chromatography (A) and mass spectrometry (B) conditions
A)			B)
Item	Detail			Item	Detail
Chromatographic column	Agilent SB-C18 (1.8 μm, 2.1 mm×100 mm)			Electrospray ionization (ESI) temperature	500°C
Mobile phase	A: ultra-pure water (0.1% formic acid); B: acetonitrile (0.1% formic acid)			Ion spray voltage (IS)	5500 V (positive ion mode) /- 4500 V (negative ion mode)
Elution gradient	0.00-9.00 min: mobile phase A: 95%; mobile phase B: 5%			Ion-source gas I (GSI)	50 psi
	9.00-10.00 min: mobile phase A: 5%; mobile phase B: 95%			gas II (GSII)	60 psi
	10.00-25.10 min: mobile phase A: 95%; mobile phase B: 5%			gas curtain gas (CUR)	25 psi
Flow rate	0.35 mL/min			collision-induced ionization parameters	High
Column temperature	40°C			Instrument tuning and quality calibration	In QQQ and LIT modes with 10 and 100 μmol/L polypropylene glycol solutions, respectively.
Sample size	2 μL			The QQQ scan	MRM mode
				The collision gas (nitrogen) Medium
				The DP and CE of the individual MRM ion pairs were completed by further declustering potential (DP) and collision energy (CE) optimization.
				A specific group of MRM ion pairs was monitored in each period based on the metabolite’s elution within each period.
				LC-ESI-MS/MS system	UPLC, Shim-pack UFLC SHIMADZU CBM A system
				MS	QTRAP® 4500+
				Triple quadrupole-linear ion trap (Q TRAP)	AB4500 Q TRAP UPLC/MS/MS System
				Data collection	Analyst 1.6.3 software (AB Sciex)
